# Supplementary material for: Morphological and molecular identification reveals a high diversity of Anopheles species in the forest region of the Cambodia–Laos border
Source: Parasit Vectors. 2022 Mar 18;15:94. doi: 10.1186/s13071-022-05167-0 (PMC8933986; doi:10.1186/s13071-022-05167-0)
Supplement: Supplementary file 1 — Additional file 1: Table S1. Full list of 442 Anopheles specimens which were classified by both molecular and morphological identification, with group ID, morphology species ID, molecular species ID based on ITS2, molecular species ID based on COII, geographical location, latitude, longitude and taxonomic classification. [file 13071_2022_5167_MOESM1_ESM.xlsx]

## Sheet: sheet1
No.	Group ID	Morphology species ID	Molecular species ID based on ITS2	Molecular species ID based on COII	Location	Latitude	Longitude	Taxonomic Classification
1	Group1(Anopheles dirus)	An. dirus KH1	An. dirus KH1	An. dirus KH1	Siem Pang, Stung treng, Cambodia	106°23'N	14°17'E	Neomyzomyia Series-Leucosphyrus Group-Leucosphyrus Subgroup-Dirus Complex
2		An. dirus KH2	An. dirus KH2	An. dirus KH2	Siem Pang, Stung treng, Cambodia	106°23'N	14°17'E
3		An. dirus KH3	An. dirus KH3	An. dirus KH3	Siem Pang, Stung treng, Cambodia	106°23'N	14°17'E
4		An. dirus KH5	An. dirus KH5	An. dirus KH5	Siem Pang, Stung treng, Cambodia	106°23'N	14°17'E
5		An. dirus KH6	An. dirus KH6	An. dirus KH6	Siem Pang, Stung treng, Cambodia	106°23'N	14°17'E
6		An. dirus KH7	An. dirus KH7	An. dirus KH7	Siem Pang, Stung treng, Cambodia	106°23'N	14°17'E
7		An. dirus KH8	An. dirus KH8	An. dirus KH8	Siem Pang, Stung treng, Cambodia	106°23'N	14°17'E
8		An. dirus KH9	An. dirus KH9	An. dirus KH9	Siem Pang, Stung treng, Cambodia	106°23'N	14°17'E
9		An. dirus KH10	An. dirus KH10	An. dirus KH10	Siem Pang, Stung treng, Cambodia	106°23'N	14°17'E
10		An. dirus KH11	An. dirus KH11	An. dirus KH11	Siem Pang, Stung treng, Cambodia	106°23'N	14°17'E
11		An. dirus KH12	An. dirus KH12	An. dirus KH12	Siem Pang, Stung treng, Cambodia	106°23'N	14°17'E
12		An. dirus KH13	An. dirus KH13	An. dirus KH13	Siem Pang, Stung treng, Cambodia	106°23'N	14°17'E
13		An. dirus KH14	An. dirus KH14	An. dirus KH14	Siem Pang, Stung treng, Cambodia	106°23'N	14°17'E
14		An. dirus KH16	An. dirus KH16	An. dirus KH16	Siem Pang, Stung treng, Cambodia	106°23'N	14°17'E
15		An. dirus KH17	An. dirus KH17	An. dirus KH17	Siem Pang, Stung treng, Cambodia	106°23'N	14°17'E
16		An. dirus KH18	An. dirus KH18	An. dirus KH18	Siem Pang, Stung treng, Cambodia	106°23'N	14°17'E
17		An. dirus KH19	An. dirus KH19	An. dirus KH19	Siem Pang, Stung treng, Cambodia	106°23'N	14°17'E
18		An. dirus KH20	An. dirus KH20	An. dirus KH20	Siem Pang, Stung treng, Cambodia	106°23'N	14°17'E
19		An. dirus KH21	An. dirus KH21	An. dirus KH21	Siem Pang, Stung treng, Cambodia	106°23'N	14°17'E
20		An. dirus KH22	An. dirus KH22	An. dirus KH22	Siem Pang, Stung treng, Cambodia	106°23'N	14°17'E
21		An. dirus KH23	An. dirus KH23	An. dirus KH23	Siem Pang, Stung treng, Cambodia	106°23'N	14°17'E
22		An. dirus LA1	An. dirus LA1	•	Pathoomphone, Champasak, Lao PDR	106°04'N	14°43'E
23	Group2 (Anopheles peditaeniatus)	An. sinensis LA6	An. peditaeniatus LA6	An. peditaeniatus LA6	Pathoomphone, Champasak, Lao PDR	106°04'N	14°43'E	Myzorhynchus Series-Hyrcanus Group-Lesteri Subgroup
24		An. sinensis LA8	An. peditaeniatus LA8	An. peditaeniatus LA8	Pathoomphone, Champasak, Lao PDR	106°04'N	14°43'E
25		An. sinensis LA17	An. peditaeniatus LA17	An. peditaeniatus LA17	Pathoomphone, Champasak, Lao PDR	106°04'N	14°43'E
26		An. sinensis LA21	An. peditaeniatus LA21	An. peditaeniatus LA21	Pathoomphone, Champasak, Lao PDR	106°04'N	14°43'E
27		An. sinensis LA20	An. peditaeniatus LA20	An. peditaeniatus LA20	Pathoomphone, Champasak, Lao PDR	106°04'N	14°43'E
28		An. sinensis LA32	An. peditaeniatus LA32	An. peditaeniatus LA32	Pathoomphone, Champasak, Lao PDR	106°04'N	14°43'E
29		An. sinensis LA40	An. peditaeniatus LA40	An. peditaeniatus LA40	Pathoomphone, Champasak, Lao PDR	106°04'N	14°43'E
30		An. sinensis LA43	An. peditaeniatus LA43	An. peditaeniatus LA43	Pathoomphone, Champasak, Lao PDR	106°04'N	14°43'E
31		An. sinensis LA45	An. peditaeniatus LA45	An. peditaeniatus LA45	Pathoomphone, Champasak, Lao PDR	106°04'N	14°43'E
32		An. sinensis LA48	An. peditaeniatus LA48	An. peditaeniatus LA48	Pathoomphone, Champasak, Lao PDR	106°04'N	14°43'E
33		An. sinensis LA50	An. peditaeniatus LA50	An. peditaeniatus LA50	Pathoomphone, Champasak, Lao PDR	106°04'N	14°43'E
34		An. sinensis LA57	An. peditaeniatus LA57	An. peditaeniatus LA57	Pathoomphone, Champasak, Lao PDR	106°04'N	14°43'E
35		An. sinensis LA65	An. peditaeniatus LA65	An. peditaeniatus LA65	Pathoomphone, Champasak, Lao PDR	106°04'N	14°43'E
36		An. sinensis LA62	An. peditaeniatus LA62	An. peditaeniatus LA62	Pathoomphone, Champasak, Lao PDR	106°04'N	14°43'E
37		An. sinensis LA64	An. peditaeniatus LA64	An. peditaeniatus LA64	Pathoomphone, Champasak, Lao PDR	106°04'N	14°43'E
38		An. sinensis LA69	An. peditaeniatus LA69	An. peditaeniatus LA69	Pathoomphone, Champasak, Lao PDR	106°04'N	14°43'E
39		An. sinensis LA86	An. peditaeniatus LA86	An. peditaeniatus LA86	Pathoomphone, Champasak, Lao PDR	106°04'N	14°43'E
40		An. sinensis LA95	An. peditaeniatus LA95	An. peditaeniatus LA95	Pathoomphone, Champasak, Lao PDR	106°04'N	14°43'E
41	Group3 (Anopheles maculatus)	An. maculatus KH1	An. maculatus KH1	•	Siem Pang, Stung treng, Cambodia	106°23'N	14°17'E	Neocellia Series-Maculatus Group-Maculatus Subgroup
42		An. maculatus KH2	An. maculatus KH2	An. maculatus KH2	Siem Pang, Stung treng, Cambodia	106°23'N	14°17'E
43		An. maculatus KH3	An. maculatus KH3	•	Siem Pang, Stung treng, Cambodia	106°23'N	14°17'E
44		An. maculatus KH4	An. maculatus KH4	An. maculatus KH4	Siem Pang, Stung treng, Cambodia	106°23'N	14°17'E
45		An. maculatus KH5	An. maculatus KH5	An. maculatus KH5	Siem Pang, Stung treng, Cambodia	106°23'N	14°17'E
46		An. maculatus KH6	An. maculatus KH6	An. maculatus KH6	Siem Pang, Stung treng, Cambodia	106°23'N	14°17'E
47		An. maculatus KH7	An. maculatus KH7	An. maculatus KH7	Siem Pang, Stung treng, Cambodia	106°23'N	14°17'E
48		An. maculatus KH8	An. maculatus KH8	•	Siem Pang, Stung treng, Cambodia	106°23'N	14°17'E
49		An. maculatus KH9	An. maculatus KH9	•	Siem Pang, Stung treng, Cambodia	106°23'N	14°17'E
50		An. maculatus KH10	An. maculatus KH10	An. maculatus KH10	Siem Pang, Stung treng, Cambodia	106°23'N	14°17'E
51		An. maculatus KH11	An. maculatus KH11	An. maculatus KH11	Siem Pang, Stung treng, Cambodia	106°23'N	14°17'E
52		An. maculatus KH12	An. maculatus KH12	•	Siem Pang, Stung treng, Cambodia	106°23'N	14°17'E
53		An. maculatus KH13	An. maculatus KH13	•	Siem Pang, Stung treng, Cambodia	106°23'N	14°17'E
54		An. maculatus KH14	An. maculatus KH14	•	Siem Pang, Stung treng, Cambodia	106°23'N	14°17'E
55		An. maculatus KH15	An. maculatus KH15	•	Siem Pang, Stung treng, Cambodia	106°23'N	14°17'E
56		An. maculatus KH16	An. maculatus KH16	•	Siem Pang, Stung treng, Cambodia	106°23'N	14°17'E
57		An. philippinensis KH42	An. maculatus KH42	•	Siem Pang, Stung treng, Cambodia	106°23'N	14°17'E
58	Group4 (Anopheles philippinensis)	An. philippinensis KH18	An. philippinensis KH18	An. philippinensis KH18	Siem Pang, Stung treng, Cambodia	106°23'N	14°17'E	Neocellia Series-Annularis Group-Annularis Complex
59		An. philippinensis KH59	An. philippinensis KH59	An. philippinensis KH59	Siem Pang, Stung treng, Cambodia	106°23'N	14°17'E
60	Group5 (Anopheles kochi)	An. kochi KH1	An. kochi KH1	An. kochi KH1	Siem Pang, Stung treng, Cambodia	106°23'N	14°17'E	Neomyzomyia Series-Kochi Group
61		An. kochi KH2	An. kochi KH2	An. kochi KH2	Siem Pang, Stung treng, Cambodia	106°23'N	14°17'E
62		An. kochi KH3	An. kochi KH3	An. kochi KH3	Siem Pang, Stung treng, Cambodia	106°23'N	14°17'E
63		An. kochi KH4	An. kochi KH4	An. kochi KH4	Siem Pang, Stung treng, Cambodia	106°23'N	14°17'E
64		An. kochi KH5	An. kochi KH5	An. kochi KH5	Siem Pang, Stung treng, Cambodia	106°23'N	14°17'E
65		An. kochi KH6	An. kochi KH6	An. kochi KH6	Siem Pang, Stung treng, Cambodia	106°23'N	14°17'E
66		An. kochi KH7	An. kochi KH7	An. kochi KH7	Siem Pang, Stung treng, Cambodia	106°23'N	14°17'E
67		An. kochi KH8	An. kochi KH8	An. kochi KH8	Siem Pang, Stung treng, Cambodia	106°23'N	14°17'E
68		An. kochi KH9	An. kochi KH9	An. kochi KH9	Siem Pang, Stung treng, Cambodia	106°23'N	14°17'E
69		An. kochi KH10	An. kochi KH10	An. kochi KH10	Siem Pang, Stung treng, Cambodia	106°23'N	14°17'E
70		An. kochi KH11	An. kochi KH11	An. kochi KH11	Siem Pang, Stung treng, Cambodia	106°23'N	14°17'E
71		An. kochi KH12	An. kochi KH12	An. kochi KH12	Siem Pang, Stung treng, Cambodia	106°23'N	14°17'E
72		An. kochi KH13	An. kochi KH13	An. kochi KH13	Siem Pang, Stung treng, Cambodia	106°23'N	14°17'E
73		An. kochi KH14	An. kochi KH14	An. kochi KH14	Siem Pang, Stung treng, Cambodia	106°23'N	14°17'E
74		An. kochi KH15	An. kochi KH15	An. kochi KH15	Siem Pang, Stung treng, Cambodia	106°23'N	14°17'E
75		An. kochi KH16	An. kochi KH16	An. kochi KH16	Siem Pang, Stung treng, Cambodia	106°23'N	14°17'E
76		An. kochi KH17	An. kochi KH17	An. kochi KH17	Siem Pang, Stung treng, Cambodia	106°23'N	14°17'E
77		An. kochi KH18	An. kochi KH18	An. kochi KH18	Siem Pang, Stung treng, Cambodia	106°23'N	14°17'E
78		An. kochi KH19	An. kochi KH19	An. kochi KH19	Siem Pang, Stung treng, Cambodia	106°23'N	14°17'E
79		An. kochi KH20	An. kochi KH20	An. kochi KH20	Siem Pang, Stung treng, Cambodia	106°23'N	14°17'E
80		An. kochi KH21	An. kochi KH21	An. kochi KH21	Siem Pang, Stung treng, Cambodia	106°23'N	14°17'E
81		An. vagus KH7X	An. kochi KH7X	An. kochi KH7X	Siem Pang, Stung treng, Cambodia	106°23'N	14°17'E
82		An. kochi LA1	An. kochi LA1	•	Pathoomphone, Champasak, Lao PDR	106°04'N	14°43'E
83		An. kochi LA2	An. kochi LA2	An. kochi LA2	Pathoomphone, Champasak, Lao PDR	106°04'N	14°43'E
84		An. kochi LA3	An. kochi LA3	An. kochi LA3	Pathoomphone, Champasak, Lao PDR	106°04'N	14°43'E
85		An. kochi LA5	An. kochi LA5	•	Pathoomphone, Champasak, Lao PDR	106°04'N	14°43'E
86		An. kochi LA6	An. kochi LA6	•	Pathoomphone, Champasak, Lao PDR	106°04'N	14°43'E
87		An. kochi LA7	An. kochi LA7	An. kochi LA7	Pathoomphone, Champasak, Lao PDR	106°04'N	14°43'E
88		An. kochi LA8	An. kochi LA8	An. kochi LA8	Pathoomphone, Champasak, Lao PDR	106°04'N	14°43'E
89		An. kochi LA9	An. kochi LA9	•	Pathoomphone, Champasak, Lao PDR	106°04'N	14°43'E
90		An. kochi LA10	An. kochi LA10	•	Pathoomphone, Champasak, Lao PDR	106°04'N	14°43'E
91		An. kochi LA11	An. kochi LA11	•	Pathoomphone, Champasak, Lao PDR	106°04'N	14°43'E
92		An. kochi LA12	An. kochi LA12	•	Pathoomphone, Champasak, Lao PDR	106°04'N	14°43'E
93		An. kochi LA13	An. kochi LA13	An. kochi LA13	Pathoomphone, Champasak, Lao PDR	106°04'N	14°43'E
94		An. kochi LA14	An. kochi LA14	An. kochi LA14	Pathoomphone, Champasak, Lao PDR	106°04'N	14°43'E
95		An. kochi LA16	An. kochi LA16	An. kochi LA16	Pathoomphone, Champasak, Lao PDR	106°04'N	14°43'E
96		An. kochi LA17	An. kochi LA17	An. kochi LA17	Pathoomphone, Champasak, Lao PDR	106°04'N	14°43'E
97		An. kochi LA18	An. kochi LA18	An. kochi LA18	Pathoomphone, Champasak, Lao PDR	106°04'N	14°43'E
98		An. kochi LA19	An. kochi LA19	An. kochi LA19	Pathoomphone, Champasak, Lao PDR	106°04'N	14°43'E
99		An. kochi LA20	An. kochi LA20	An. kochi LA20	Pathoomphone, Champasak, Lao PDR	106°04'N	14°43'E
100		An. kochi LA22	An. kochi LA22	An. kochi LA22	Pathoomphone, Champasak, Lao PDR	106°04'N	14°43'E
101		An. kochi LA23	An. kochi LA23	An. kochi LA23	Pathoomphone, Champasak, Lao PDR	106°04'N	14°43'E
102		An. kochi LA24	An. kochi LA24	An. kochi LA24	Pathoomphone, Champasak, Lao PDR	106°04'N	14°43'E
103		An. kochi LA25	An. kochi LA25	An. kochi LA25	Pathoomphone, Champasak, Lao PDR	106°04'N	14°43'E
104		An. kochi LA26	An. kochi LA26	An. kochi LA26	Pathoomphone, Champasak, Lao PDR	106°04'N	14°43'E
105		An. kochi LA27	An. kochi LA27	An. kochi LA27	Pathoomphone, Champasak, Lao PDR	106°04'N	14°43'E
106		An. kochi LA28	An. kochi LA28	An. kochi LA28	Pathoomphone, Champasak, Lao PDR	106°04'N	14°43'E
107		An. kochi LA29	An. kochi LA29	An. kochi LA29	Pathoomphone, Champasak, Lao PDR	106°04'N	14°43'E
108		An. kochi LA30	An. kochi LA30	An. kochi LA30	Pathoomphone, Champasak, Lao PDR	106°04'N	14°43'E
109		An. kochi LA31	An. kochi LA31	An. kochi LA31	Pathoomphone, Champasak, Lao PDR	106°04'N	14°43'E
110		An. kochi LA32	An. kochi LA32	An. kochi LA32	Pathoomphone, Champasak, Lao PDR	106°04'N	14°43'E
111		An. kochi LA33	An. kochi LA33	An. kochi LA33	Pathoomphone, Champasak, Lao PDR	106°04'N	14°43'E
112		An. kochi LA34	An. kochi LA34	An. kochi LA34	Pathoomphone, Champasak, Lao PDR	106°04'N	14°43'E
113		An. kochi LA35	An. kochi LA35	An. kochi LA35	Pathoomphone, Champasak, Lao PDR	106°04'N	14°43'E
114		An. kochi LA36	An. kochi LA36	An. kochi LA36	Pathoomphone, Champasak, Lao PDR	106°04'N	14°43'E
115		An. kochi LA37	An. kochi LA37	An. kochi LA37	Pathoomphone, Champasak, Lao PDR	106°04'N	14°43'E
116		An. kochi LA38	An. kochi LA38	An. kochi LA38	Pathoomphone, Champasak, Lao PDR	106°04'N	14°43'E
117		An. kochi LA39	An. kochi LA39	An. kochi LA39	Pathoomphone, Champasak, Lao PDR	106°04'N	14°43'E
118		An. kochi LA40	An. kochi LA40	An. kochi LA40	Pathoomphone, Champasak, Lao PDR	106°04'N	14°43'E
119		An. kochi LA41	An. kochi LA41	An. kochi LA41	Pathoomphone, Champasak, Lao PDR	106°04'N	14°43'E
120		An. kochi LA42	An. kochi LA42	An. kochi LA42	Pathoomphone, Champasak, Lao PDR	106°04'N	14°43'E
121		An. kochi LA43	An. kochi LA43	An. kochi LA43	Pathoomphone, Champasak, Lao PDR	106°04'N	14°43'E
122		An. kochi LA44	An. kochi LA44	An. kochi LA44	Pathoomphone, Champasak, Lao PDR	106°04'N	14°43'E
123		An. kochi LA45	An. kochi LA45	An. kochi LA45	Pathoomphone, Champasak, Lao PDR	106°04'N	14°43'E
124		An. kochi LA46	An. kochi LA46	An. kochi LA46	Pathoomphone, Champasak, Lao PDR	106°04'N	14°43'E
125		An. kochi LA47	An. kochi LA47	An. kochi LA47	Pathoomphone, Champasak, Lao PDR	106°04'N	14°43'E
126		An. kochi LA49	An. kochi LA49	An. kochi LA49	Pathoomphone, Champasak, Lao PDR	106°04'N	14°43'E
127		An. kochi LA50	An. kochi LA50	An. kochi LA50	Pathoomphone, Champasak, Lao PDR	106°04'N	14°43'E
128		An. kochi LA51	An. kochi LA51	An. kochi LA51	Pathoomphone, Champasak, Lao PDR	106°04'N	14°43'E
129		An. kochi LA52	An. kochi LA52	•	Pathoomphone, Champasak, Lao PDR	106°04'N	14°43'E
130		An. kochi LA53	An. kochi LA53	•	Pathoomphone, Champasak, Lao PDR	106°04'N	14°43'E
131		An. kochi LA54	An. kochi LA54	An. kochi LA54	Pathoomphone, Champasak, Lao PDR	106°04'N	14°43'E
132		An. kochi LA55	An. kochi LA55	An. kochi LA55	Pathoomphone, Champasak, Lao PDR	106°04'N	14°43'E
133		An. kochi LA56	An. kochi LA56	An. kochi LA56	Pathoomphone, Champasak, Lao PDR	106°04'N	14°43'E
134		An. kochi LA57	An. kochi LA57	An. kochi LA57	Pathoomphone, Champasak, Lao PDR	106°04'N	14°43'E
135		An. kochi LA58	An. kochi LA58	•	Pathoomphone, Champasak, Lao PDR	106°04'N	14°43'E
136		An. kochi LA59	An. kochi LA59	An. kochi LA59	Pathoomphone, Champasak, Lao PDR	106°04'N	14°43'E
137		An. kochi LA60	An. kochi LA60	An. kochi LA60	Pathoomphone, Champasak, Lao PDR	106°04'N	14°43'E
138		An. kochi LA61	An. kochi LA61	•	Pathoomphone, Champasak, Lao PDR	106°04'N	14°43'E
139		An. kochi LA62	An. kochi LA62	•	Pathoomphone, Champasak, Lao PDR	106°04'N	14°43'E
140		An. kochi LA63	An. kochi LA63	•	Pathoomphone, Champasak, Lao PDR	106°04'N	14°43'E
141		An. kochi LA64	An. kochi LA64	An. kochi LA64	Pathoomphone, Champasak, Lao PDR	106°04'N	14°43'E
142		An. kochi LA65	An. kochi LA65	•	Pathoomphone, Champasak, Lao PDR	106°04'N	14°43'E
143		An. kochi LA66	An. kochi LA66	An. kochi LA66	Pathoomphone, Champasak, Lao PDR	106°04'N	14°43'E
144		An. kochi LA67	An. kochi LA67	An. kochi LA67	Pathoomphone, Champasak, Lao PDR	106°04'N	14°43'E
145		An. kochi LA68	An. kochi LA68	An. kochi LA68	Pathoomphone, Champasak, Lao PDR	106°04'N	14°43'E
146		An. kochi LA69	An. kochi LA69	An. kochi LA69	Pathoomphone, Champasak, Lao PDR	106°04'N	14°43'E
147		An. kochi LA70	An. kochi LA70	An. kochi LA70	Pathoomphone, Champasak, Lao PDR	106°04'N	14°43'E
148		An. kochi LA71	An. kochi LA71	An. kochi LA71	Pathoomphone, Champasak, Lao PDR	106°04'N	14°43'E
149		An. kochi LA72	An. kochi LA72	•	Pathoomphone, Champasak, Lao PDR	106°04'N	14°43'E
150		An. kochi LA73	An. kochi LA73	•	Pathoomphone, Champasak, Lao PDR	106°04'N	14°43'E
151		An. kochi LA74	An. kochi LA74	•	Pathoomphone, Champasak, Lao PDR	106°04'N	14°43'E
152		An. kochi LA76	An. kochi LA76	An. kochi LA76	Pathoomphone, Champasak, Lao PDR	106°04'N	14°43'E
153		An. kochi LA77	An. kochi LA77	An. kochi LA77	Pathoomphone, Champasak, Lao PDR	106°04'N	14°43'E
154		An. kochi LA78	An. kochi LA78	An. kochi LA78	Pathoomphone, Champasak, Lao PDR	106°04'N	14°43'E
155		An. kochi LA79	An. kochi LA79	•	Pathoomphone, Champasak, Lao PDR	106°04'N	14°43'E
156		An. kochi LA80	An. kochi LA80	An. kochi LA80	Pathoomphone, Champasak, Lao PDR	106°04'N	14°43'E
157		An. kochi LA81	An. kochi LA81	An. kochi LA81	Pathoomphone, Champasak, Lao PDR	106°04'N	14°43'E
158		An. kochi LA82	An. kochi LA82	An. kochi LA82	Pathoomphone, Champasak, Lao PDR	106°04'N	14°43'E
159		An. kochi LA83	An. kochi LA83	•	Pathoomphone, Champasak, Lao PDR	106°04'N	14°43'E
160		An. kochi LA84	An. kochi LA84	•	Pathoomphone, Champasak, Lao PDR	106°04'N	14°43'E
161		An. kochi LA85	An. kochi LA85	An. kochi LA85	Pathoomphone, Champasak, Lao PDR	106°04'N	14°43'E
162		An. kochi LA86	An. kochi LA86	An. kochi LA86	Pathoomphone, Champasak, Lao PDR	106°04'N	14°43'E
163		An. kochi LA87	An. kochi LA87	An. kochi LA87	Pathoomphone, Champasak, Lao PDR	106°04'N	14°43'E
164		An. kochi LA88	An. kochi LA88	An. kochi LA88	Pathoomphone, Champasak, Lao PDR	106°04'N	14°43'E
165		An. kochi LA89	An. kochi LA89	An. kochi LA89	Pathoomphone, Champasak, Lao PDR	106°04'N	14°43'E
166		An. kochi LA90	An. kochi LA90	An. kochi LA90	Pathoomphone, Champasak, Lao PDR	106°04'N	14°43'E
167		An. kochi LA91	An. kochi LA91	•	Pathoomphone, Champasak, Lao PDR	106°04'N	14°43'E
168		An. kochi LA92	An. kochi LA92	An. kochi LA92	Pathoomphone, Champasak, Lao PDR	106°04'N	14°43'E
169		An. kochi LA93	An. kochi LA93	An. kochi LA93	Pathoomphone, Champasak, Lao PDR	106°04'N	14°43'E
170		An. kochi LA94	An. kochi LA94	An. kochi LA94	Pathoomphone, Champasak, Lao PDR	106°04'N	14°43'E
171		An. kochi LA95	An. kochi LA95	An. kochi LA95	Pathoomphone, Champasak, Lao PDR	106°04'N	14°43'E
172		An. kochi LA96	An. kochi LA96	An. kochi LA96	Pathoomphone, Champasak, Lao PDR	106°04'N	14°43'E
173		An. kochi LA97	An. kochi LA97	An. kochi LA97	Pathoomphone, Champasak, Lao PDR	106°04'N	14°43'E
174		An. kochi LA98	An. kochi LA98	An. kochi LA98	Pathoomphone, Champasak, Lao PDR	106°04'N	14°43'E
175		An. kochi LA99	An. kochi LA99	An. kochi LA99	Pathoomphone, Champasak, Lao PDR	106°04'N	14°43'E
176		An. kochi LA100	An. kochi LA100	An. kochi LA100	Pathoomphone, Champasak, Lao PDR	106°04'N	14°43'E
177		An. kochi LA101	An. kochi LA101	An. kochi LA101	Pathoomphone, Champasak, Lao PDR	106°04'N	14°43'E
178		An. kochi LA102	An. kochi LA102	An. kochi LA102	Pathoomphone, Champasak, Lao PDR	106°04'N	14°43'E
179		An. kochi LA103	An. kochi LA103	An. kochi LA103	Pathoomphone, Champasak, Lao PDR	106°04'N	14°43'E
180		An. kochi LA104	An. kochi LA104	An. kochi LA104	Pathoomphone, Champasak, Lao PDR	106°04'N	14°43'E
181		An. kochi LA106	An. kochi LA106	An. kochi LA106	Pathoomphone, Champasak, Lao PDR	106°04'N	14°43'E
182		An. kochi LA107	An. kochi LA107	An. kochi LA107	Pathoomphone, Champasak, Lao PDR	106°04'N	14°43'E
183		An. kochi LA108	An. kochi LA108	An. kochi LA108	Pathoomphone, Champasak, Lao PDR	106°04'N	14°43'E
184		An. kochi LA109	An. kochi LA109	An. kochi LA109	Pathoomphone, Champasak, Lao PDR	106°04'N	14°43'E
185		An. kochi LA110	An. kochi LA110	An. kochi LA110	Pathoomphone, Champasak, Lao PDR	106°04'N	14°43'E
186		An. kochi LA111	An. kochi LA111	An. kochi LA111	Pathoomphone, Champasak, Lao PDR	106°04'N	14°43'E
187		An. kochi LA112	An. kochi LA112	An. kochi LA112	Pathoomphone, Champasak, Lao PDR	106°04'N	14°43'E
188		An. kochi LA113	An. kochi LA113	An. kochi LA113	Pathoomphone, Champasak, Lao PDR	106°04'N	14°43'E
189		An. kochi LA114	An. kochi LA114	An. kochi LA114	Pathoomphone, Champasak, Lao PDR	106°04'N	14°43'E
190		An. kochi LA115	An. kochi LA115	An. kochi LA115	Pathoomphone, Champasak, Lao PDR	106°04'N	14°43'E
191		An. kochi LA116	An. kochi LA116	An. kochi LA116	Pathoomphone, Champasak, Lao PDR	106°04'N	14°43'E
192		An. kochi LA117	An. kochi LA117	An. kochi LA117	Pathoomphone, Champasak, Lao PDR	106°04'N	14°43'E
193		An. kochi LA118	An. kochi LA118	•	Pathoomphone, Champasak, Lao PDR	106°04'N	14°43'E
194		An. kochi LA119	An. kochi LA119	•	Pathoomphone, Champasak, Lao PDR	106°04'N	14°43'E
195		An. kochi LA120	An. kochi LA120	•	Pathoomphone, Champasak, Lao PDR	106°04'N	14°43'E
196		An. kochi LA121	An. kochi LA121	•	Pathoomphone, Champasak, Lao PDR	106°04'N	14°43'E
197		An. kochi LA123	An. kochi LA123	•	Pathoomphone, Champasak, Lao PDR	106°04'N	14°43'E
198		An. kochi LA124	An. kochi LA124	An. kochi LA124	Pathoomphone, Champasak, Lao PDR	106°04'N	14°43'E
199		An. kochi LA126	An. kochi LA126	•	Pathoomphone, Champasak, Lao PDR	106°04'N	14°43'E
200		An. kochi LA127	An. kochi LA127	An. kochi LA127	Pathoomphone, Champasak, Lao PDR	106°04'N	14°43'E
201		An. kochi LA129	An. kochi LA129	An. kochi LA129	Pathoomphone, Champasak, Lao PDR	106°04'N	14°43'E
202		An. kochi LA130	An. kochi LA130	An. kochi LA130	Pathoomphone, Champasak, Lao PDR	106°04'N	14°43'E
203		An. kochi LA131	An. kochi LA131	An. kochi LA131	Pathoomphone, Champasak, Lao PDR	106°04'N	14°43'E
204		An. kochi LA132	An. kochi LA132	An. kochi LA132	Pathoomphone, Champasak, Lao PDR	106°04'N	14°43'E
205		An. kochi LA133	An. kochi LA133	•	Pathoomphone, Champasak, Lao PDR	106°04'N	14°43'E
206		An. kochi LA134	An. kochi LA134	An. kochi LA134	Pathoomphone, Champasak, Lao PDR	106°04'N	14°43'E
207		An. kochi LA135	An. kochi LA135	An. kochi LA135	Pathoomphone, Champasak, Lao PDR	106°04'N	14°43'E
208		An. kochi LA136	An. kochi LA136	An. kochi LA136	Pathoomphone, Champasak, Lao PDR	106°04'N	14°43'E
209		An. kochi LA137	An. kochi LA137	An. kochi LA137	Pathoomphone, Champasak, Lao PDR	106°04'N	14°43'E
210		An. kochi LA138	An. kochi LA138	An. kochi LA138	Pathoomphone, Champasak, Lao PDR	106°04'N	14°43'E
211		An. kochi LA139	An. kochi LA139	An. kochi LA139	Pathoomphone, Champasak, Lao PDR	106°04'N	14°43'E
212		An. kochi LA140	An. kochi LA140	An. kochi LA140	Pathoomphone, Champasak, Lao PDR	106°04'N	14°43'E
213		An. kochi LA141	An. kochi LA141	•	Pathoomphone, Champasak, Lao PDR	106°04'N	14°43'E
214		An. kochi LA142	An. kochi LA142	An. kochi LA142	Pathoomphone, Champasak, Lao PDR	106°04'N	14°43'E
215		An. kochi LA143	An. kochi LA143	An. kochi LA143	Pathoomphone, Champasak, Lao PDR	106°04'N	14°43'E
216		An. kochi LA144	An. kochi LA144	An. kochi LA144	Pathoomphone, Champasak, Lao PDR	106°04'N	14°43'E
217		An. kochi LA145	An. kochi LA145	An. kochi LA145	Pathoomphone, Champasak, Lao PDR	106°04'N	14°43'E
218		An. kochi LA146	An. kochi LA146	An. kochi LA146	Pathoomphone, Champasak, Lao PDR	106°04'N	14°43'E
219		An. kochi LA147	An. kochi LA147	An. kochi LA147	Pathoomphone, Champasak, Lao PDR	106°04'N	14°43'E
220		An. kochi LA148	An. kochi LA148	An. kochi LA148	Pathoomphone, Champasak, Lao PDR	106°04'N	14°43'E
221		An. kochi LA149	An. kochi LA149	An. kochi LA149	Pathoomphone, Champasak, Lao PDR	106°04'N	14°43'E
222		An. kochi LA150	An. kochi LA150	An. kochi LA150	Pathoomphone, Champasak, Lao PDR	106°04'N	14°43'E
223		An. kochi LA151	An. kochi LA151	An. kochi LA151	Pathoomphone, Champasak, Lao PDR	106°04'N	14°43'E
224		An. kochi LA152	An. kochi LA152	An. kochi LA152	Pathoomphone, Champasak, Lao PDR	106°04'N	14°43'E
225		An. kochi LA153	An. kochi LA153	An. kochi LA153	Pathoomphone, Champasak, Lao PDR	106°04'N	14°43'E
226		An. kochi LA154	An. kochi LA154	An. kochi LA154	Pathoomphone, Champasak, Lao PDR	106°04'N	14°43'E
227		An. kochi LA155	An. kochi LA155	An. kochi LA155	Pathoomphone, Champasak, Lao PDR	106°04'N	14°43'E
228		An. kochi LA156	An. kochi LA156	An. kochi LA156	Pathoomphone, Champasak, Lao PDR	106°04'N	14°43'E
229		An. kochi LA157	An. kochi LA157	An. kochi LA157	Pathoomphone, Champasak, Lao PDR	106°04'N	14°43'E
230		An. kochi LA158	An. kochi LA158	An. kochi LA158	Pathoomphone, Champasak, Lao PDR	106°04'N	14°43'E
231		An. kochi LA159	An. kochi LA159	An. kochi LA159	Pathoomphone, Champasak, Lao PDR	106°04'N	14°43'E
232		An. kochi LA160	An. kochi LA160	An. kochi LA160	Pathoomphone, Champasak, Lao PDR	106°04'N	14°43'E
233		An. kochi LA161	An. kochi LA161	An. kochi LA161	Pathoomphone, Champasak, Lao PDR	106°04'N	14°43'E
234		An. kochi LA162	An. kochi LA162	An. kochi LA162	Pathoomphone, Champasak, Lao PDR	106°04'N	14°43'E
235		An. kochi LA163	An. kochi LA163	An. kochi LA163	Pathoomphone, Champasak, Lao PDR	106°04'N	14°43'E
236		An. kochi LA164	An. kochi LA164	An. kochi LA164	Pathoomphone, Champasak, Lao PDR	106°04'N	14°43'E
237		An. kochi LA165	An. kochi LA165	•	Pathoomphone, Champasak, Lao PDR	106°04'N	14°43'E
238		An. kochi LA166	An. kochi LA166	An. kochi LA166	Pathoomphone, Champasak, Lao PDR	106°04'N	14°43'E
239		An. kochi LA167	An. kochi LA167	An. kochi LA167	Pathoomphone, Champasak, Lao PDR	106°04'N	14°43'E
240		An. kochi LA168	An. kochi LA168	An. kochi LA168	Pathoomphone, Champasak, Lao PDR	106°04'N	14°43'E
241		An. kochi LA169	An. kochi LA169	An. kochi LA169	Pathoomphone, Champasak, Lao PDR	106°04'N	14°43'E
242		An. kochi LA170	An. kochi LA170	An. kochi LA170	Pathoomphone, Champasak, Lao PDR	106°04'N	14°43'E
243		An. kochi LA171	An. kochi LA171	An. kochi LA171	Pathoomphone, Champasak, Lao PDR	106°04'N	14°43'E
244		An. kochi LA172	An. kochi LA172	An. kochi LA172	Pathoomphone, Champasak, Lao PDR	106°04'N	14°43'E
245		An. kochi LA173	An. kochi LA173	An. kochi LA173	Pathoomphone, Champasak, Lao PDR	106°04'N	14°43'E
246		An. kochi LA174	An. kochi LA174	An. kochi LA174	Pathoomphone, Champasak, Lao PDR	106°04'N	14°43'E
247		An. kochi LA175	An. kochi LA175	An. kochi LA175	Pathoomphone, Champasak, Lao PDR	106°04'N	14°43'E
248		An. kochi LA176	An. kochi LA176	An. kochi LA176	Pathoomphone, Champasak, Lao PDR	106°04'N	14°43'E
249		An. kochi LA177	An. kochi LA177	An. kochi LA177	Pathoomphone, Champasak, Lao PDR	106°04'N	14°43'E
250		An. kochi LA178	An. kochi LA178	An. kochi LA178	Pathoomphone, Champasak, Lao PDR	106°04'N	14°43'E
251		An. kochi LA179	An. kochi LA179	An. kochi LA179	Pathoomphone, Champasak, Lao PDR	106°04'N	14°43'E
252		An. kochi LA180	An. kochi LA180	An. kochi LA180	Pathoomphone, Champasak, Lao PDR	106°04'N	14°43'E
253		An. kochi LA181	An. kochi LA181	An. kochi LA181	Pathoomphone, Champasak, Lao PDR	106°04'N	14°43'E
254		An. kochi LA182	An. kochi LA182	An. kochi LA182	Pathoomphone, Champasak, Lao PDR	106°04'N	14°43'E
255		An. kochi LA183	An. kochi LA183	An. kochi LA183	Pathoomphone, Champasak, Lao PDR	106°04'N	14°43'E
256		An. kochi LA184	An. kochi LA184	An. kochi LA184	Pathoomphone, Champasak, Lao PDR	106°04'N	14°43'E
257		An. kochi LA185	An. kochi LA185	An. kochi LA185	Pathoomphone, Champasak, Lao PDR	106°04'N	14°43'E
258		An. kochi LA186	An. kochi LA186	An. kochi LA186	Pathoomphone, Champasak, Lao PDR	106°04'N	14°43'E
259		An. kochi LA187	An. kochi LA187	An. kochi LA187	Pathoomphone, Champasak, Lao PDR	106°04'N	14°43'E
260		An. kochi LA188	An. kochi LA188	An. kochi LA188	Pathoomphone, Champasak, Lao PDR	106°04'N	14°43'E
261		An. kochi LA189	An. kochi LA189	An. kochi LA189	Pathoomphone, Champasak, Lao PDR	106°04'N	14°43'E
262		An. kochi LA190	An. kochi LA190	An. kochi LA190	Pathoomphone, Champasak, Lao PDR	106°04'N	14°43'E
263		An. kochi LA191	An. kochi LA191	An. kochi LA191	Pathoomphone, Champasak, Lao PDR	106°04'N	14°43'E
264		An. kochi LA193	An. kochi LA193	An. kochi LA193	Pathoomphone, Champasak, Lao PDR	106°04'N	14°43'E
265		An. kochi LA194	An. kochi LA194	An. kochi LA194	Pathoomphone, Champasak, Lao PDR	106°04'N	14°43'E
266		An. kochi LA196	An. kochi LA196	An. kochi LA196	Pathoomphone, Champasak, Lao PDR	106°04'N	14°43'E
267		An. kochi LA197	An. kochi LA197	An. kochi LA197	Pathoomphone, Champasak, Lao PDR	106°04'N	14°43'E
268		An. kochi LA199	An. kochi LA199	An. kochi LA199	Pathoomphone, Champasak, Lao PDR	106°04'N	14°43'E
269		An. kochi LA200	An. kochi LA200	An. kochi LA200	Pathoomphone, Champasak, Lao PDR	106°04'N	14°43'E
270		An. kochi LA201	An. kochi LA201	An. kochi LA201	Pathoomphone, Champasak, Lao PDR	106°04'N	14°43'E
271		An. kochi LA202	An. kochi LA202	An. kochi LA202	Pathoomphone, Champasak, Lao PDR	106°04'N	14°43'E
272		An. kochi LA203	An. kochi LA203	An. kochi LA203	Pathoomphone, Champasak, Lao PDR	106°04'N	14°43'E
273		An. kochi LA204	An. kochi LA204	An. kochi LA204	Pathoomphone, Champasak, Lao PDR	106°04'N	14°43'E
274		An. kochi LA205	An. kochi LA205	An. kochi LA205	Pathoomphone, Champasak, Lao PDR	106°04'N	14°43'E
275		An. kochi LA206	An. kochi LA206	An. kochi LA206	Pathoomphone, Champasak, Lao PDR	106°04'N	14°43'E
276		An. kochi LA207	An. kochi LA207	An. kochi LA207	Pathoomphone, Champasak, Lao PDR	106°04'N	14°43'E
277		An. kochi LA208	An. kochi LA208	An. kochi LA208	Pathoomphone, Champasak, Lao PDR	106°04'N	14°43'E
278		An. kochi LA209	An. kochi LA209	An. kochi LA209	Pathoomphone, Champasak, Lao PDR	106°04'N	14°43'E
279		An. kochi LA210	An. kochi LA210	An. kochi LA210	Pathoomphone, Champasak, Lao PDR	106°04'N	14°43'E
280		An. kochi LA211	•	An. kochi LA211	Pathoomphone, Champasak, Lao PDR	106°04'N	14°43'E
281		An. kochi LA212	An. kochi LA212	An. kochi LA212	Pathoomphone, Champasak, Lao PDR	106°04'N	14°43'E
282		An. kochi LA213	An. kochi LA213	An. kochi LA213	Pathoomphone, Champasak, Lao PDR	106°04'N	14°43'E
283		An. kochi LA214	An. kochi LA214	An. kochi LA214	Pathoomphone, Champasak, Lao PDR	106°04'N	14°43'E
284		An. kochi LA215	An. kochi LA215	An. kochi LA215	Pathoomphone, Champasak, Lao PDR	106°04'N	14°43'E
285		An. kochi LA216	An. kochi LA216	An. kochi LA216	Pathoomphone, Champasak, Lao PDR	106°04'N	14°43'E
286		An. kochi LA217	An. kochi LA217	An. kochi LA217	Pathoomphone, Champasak, Lao PDR	106°04'N	14°43'E
287		An. kochi LA218	An. kochi LA218	An. kochi LA218	Pathoomphone, Champasak, Lao PDR	106°04'N	14°43'E
288		An. kochi LA219	An. kochi LA219	An. kochi LA219	Pathoomphone, Champasak, Lao PDR	106°04'N	14°43'E
289		An. kochi LA220	An. kochi LA220	An. kochi LA220	Pathoomphone, Champasak, Lao PDR	106°04'N	14°43'E
290		An. kochi LA221	An. kochi LA221	An. kochi LA221	Pathoomphone, Champasak, Lao PDR	106°04'N	14°43'E
291		An. kochi LA222	An. kochi LA222	An. kochi LA222	Pathoomphone, Champasak, Lao PDR	106°04'N	14°43'E
292		An. kochi LA223	An. kochi LA223	An. kochi LA223	Pathoomphone, Champasak, Lao PDR	106°04'N	14°43'E
293		An. kochi LA224	An. kochi LA224	An. kochi LA224	Pathoomphone, Champasak, Lao PDR	106°04'N	14°43'E
294		An. kochi LA226	An. kochi LA226	An. kochi LA226	Pathoomphone, Champasak, Lao PDR	106°04'N	14°43'E
295		An. kochi LA227	An. kochi LA227	An. kochi LA227	Pathoomphone, Champasak, Lao PDR	106°04'N	14°43'E
296		An. kochi LA228	An. kochi LA228	An. kochi LA228	Pathoomphone, Champasak, Lao PDR	106°04'N	14°43'E
297		An. kochi LA229	An. kochi LA229	An. kochi LA229	Pathoomphone, Champasak, Lao PDR	106°04'N	14°43'E
298		An. kochi LA230	•	An. kochi LA230	Pathoomphone, Champasak, Lao PDR	106°04'N	14°43'E
299		An. kochi LA231	An. kochi LA231	An. kochi LA231	Pathoomphone, Champasak, Lao PDR	106°04'N	14°43'E
300		An. kochi LA232	An. kochi LA232	An. kochi LA232	Pathoomphone, Champasak, Lao PDR	106°04'N	14°43'E
301		An. kochi LA233	An. kochi LA233	An. kochi LA233	Pathoomphone, Champasak, Lao PDR	106°04'N	14°43'E
302		An. kochi LA234	An. kochi LA234	An. kochi LA234	Pathoomphone, Champasak, Lao PDR	106°04'N	14°43'E
303		An. sinensis LA41X	An. kochi LA41X	•	Pathoomphone, Champasak, Lao PDR	106°04'N	14°43'E
304		An. sinensis LA84X	An. kochi LA84X	•	Pathoomphone, Champasak, Lao PDR	106°04'N	14°43'E
305		An. sinensis LA85X	An. kochi LA85X	•	Pathoomphone, Champasak, Lao PDR	106°04'N	14°43'E
306	Group6 (Anopheles vagus)	An. vagus KH1	An. vagus KH1	An. vagus KH1	Siem Pang, Stung treng, Cambodia	106°23'N	14°17'E	Pyretophorus Series
307		An. vagus KH2	An. vagus KH2	An. vagus KH2	Siem Pang, Stung treng, Cambodia	106°23'N	14°17'E
308		An. vagus KH3	An. vagus KH3	An. vagus KH3	Siem Pang, Stung treng, Cambodia	106°23'N	14°17'E
309		An. vagus KH4	An. vagus KH4	An. vagus KH4	Siem Pang, Stung treng, Cambodia	106°23'N	14°17'E
310		An. vagus KH5	An. vagus KH5	An. vagus KH5	Siem Pang, Stung treng, Cambodia	106°23'N	14°17'E
311		An. vagus KH6	An. vagus KH6	An. vagus KH6	Siem Pang, Stung treng, Cambodia	106°23'N	14°17'E
312		An. vagus KH8	An. vagus KH8	An. vagus KH8	Siem Pang, Stung treng, Cambodia	106°23'N	14°17'E
313		An. kochi LA4	An. vagus LA4	An. vagus LA4	Pathoomphone, Champasak, Lao PDR	106°04'N	14°43'E
314		An. kochi LA21	An. vagus LA21	An. vagus LA21	Pathoomphone, Champasak, Lao PDR	106°04'N	14°43'E
315		An. kochi LA48	An. vagus LA48	An. vagus LA48	Pathoomphone, Champasak, Lao PDR	106°04'N	14°43'E
316		An. kochi LA122	•	An. vagus LA122	Pathoomphone, Champasak, Lao PDR	106°04'N	14°43'E
317		An. kochi LA125	An. vagus LA125	An. vagus LA125	Pathoomphone, Champasak, Lao PDR	106°04'N	14°43'E
318	Group7 (Anopheles tessellatus)	An. tessellatus KH1	An. tessellatus KH1	An. tessellatus KH1	Siem Pang, Stung treng, Cambodia	106°23'N	14°17'E	Neomyzomyia Series-Tessellatus Group
319		An. tessellatus KH2	An. tessellatus KH2	An. tessellatus KH2	Siem Pang, Stung treng, Cambodia	106°23'N	14°17'E
320		An. tessellatus KH3	An. tessellatus KH3	An. tessellatus KH3	Siem Pang, Stung treng, Cambodia	106°23'N	14°17'E
321		An. tessellatus KH4	An. tessellatus KH4	An. tessellatus KH4	Siem Pang, Stung treng, Cambodia	106°23'N	14°17'E
322		An. tessellatus KH5	An. tessellatus KH5	An. tessellatus KH5	Siem Pang, Stung treng, Cambodia	106°23'N	14°17'E
323		An. kochi LA15	An. tessellatus LA15	An. tessellatus LA15	Pathoomphone, Champasak, Lao PDR	106°04'N	14°43'E
324		An. kochi LA75	An. tessellatus LA75	An. tessellatus LA75	Pathoomphone, Champasak, Lao PDR	106°04'N	14°43'E
325		An. kochi LA128	An. tessellatus LA128	An. tessellatus LA128	Pathoomphone, Champasak, Lao PDR	106°04'N	14°43'E
326		An. kochi LA225	An. tessellatus LA225	An. tessellatus LA225	Pathoomphone, Champasak, Lao PDR	106°04'N	14°43'E
327	Group8 (Anopheles nitidus)	An. sinensis LA3	An. nitidus LA3	•	Pathoomphone, Champasak, Lao PDR	106°04'N	14°43'E	Myzorhynchus Series-Hyrcanus Group-Nigerrimus Subgroup
328		An. sinensis LA4	An. nitidus LA4	An. nitidus LA4	Pathoomphone, Champasak, Lao PDR	106°04'N	14°43'E
329		An. sinensis LA96	An. nitidus LA96	An. nitidus LA96	Pathoomphone, Champasak, Lao PDR	106°04'N	14°43'E
330		An. sinensis LA99	An. nitidus LA99	An. nitidus LA99	Pathoomphone, Champasak, Lao PDR	106°04'N	14°43'E
331	Group9 (Anopheles nivipes)	An. philippinensis KH1	An. nivipes KH1	•	Siem Pang, Stung treng, Cambodia	106°23'N	14°17'E	Neocellia Series-Annularis Group-Nivipes Complex
332		An. philippinensis KH2	An. nivipes KH2	An. nivipes KH2	Siem Pang, Stung treng, Cambodia	106°23'N	14°17'E
333		An. philippinensis KH3	An. nivipes KH3	An. nivipes KH3	Siem Pang, Stung treng, Cambodia	106°23'N	14°17'E
334		An. philippinensis KH4	An. nivipes KH4	An. nivipes KH4	Siem Pang, Stung treng, Cambodia	106°23'N	14°17'E
335		An. philippinensis KH5	An. nivipes KH5	An. nivipes KH5	Siem Pang, Stung treng, Cambodia	106°23'N	14°17'E
336		An. philippinensis KH6	An. nivipes KH6	An. nivipes KH6	Siem Pang, Stung treng, Cambodia	106°23'N	14°17'E
337		An. philippinensis KH7	An. nivipes KH7	An. nivipes KH7	Siem Pang, Stung treng, Cambodia	106°23'N	14°17'E
338		An. philippinensis KH8	An. nivipes KH8	An. nivipes KH8	Siem Pang, Stung treng, Cambodia	106°23'N	14°17'E
339		An. philippinensis KH9	An. nivipes KH9	An. nivipes KH9	Siem Pang, Stung treng, Cambodia	106°23'N	14°17'E
340		An. philippinensis KH10	An. nivipes KH10	An. nivipes KH10	Siem Pang, Stung treng, Cambodia	106°23'N	14°17'E
341		An. philippinensis KH11	An. nivipes KH11	An. nivipes KH11	Siem Pang, Stung treng, Cambodia	106°23'N	14°17'E
342		An. philippinensis KH12	An. nivipes KH12	An. nivipes KH12	Siem Pang, Stung treng, Cambodia	106°23'N	14°17'E
343		An. philippinensis KH13	An. nivipes KH13	An. nivipes KH13	Siem Pang, Stung treng, Cambodia	106°23'N	14°17'E
344		An. philippinensis KH14	An. nivipes KH14	An. nivipes KH14	Siem Pang, Stung treng, Cambodia	106°23'N	14°17'E
345		An. philippinensis KH15	An. nivipes KH15	An. nivipes KH15	Siem Pang, Stung treng, Cambodia	106°23'N	14°17'E
346		An. philippinensis KH16	An. nivipes KH16	An. nivipes KH16	Siem Pang, Stung treng, Cambodia	106°23'N	14°17'E
347		An. philippinensis KH17	An. nivipes KH17	An. nivipes KH17	Siem Pang, Stung treng, Cambodia	106°23'N	14°17'E
348		An. philippinensis KH19	An. nivipes KH19	An. nivipes KH19	Siem Pang, Stung treng, Cambodia	106°23'N	14°17'E
349		An. philippinensis KH20	An. nivipes KH20	An. nivipes KH20	Siem Pang, Stung treng, Cambodia	106°23'N	14°17'E
350		An. philippinensis KH21	An. nivipes KH21	An. nivipes KH21	Siem Pang, Stung treng, Cambodia	106°23'N	14°17'E
351		An. philippinensis KH22	An. nivipes KH22	An. nivipes KH22	Siem Pang, Stung treng, Cambodia	106°23'N	14°17'E
352		An. philippinensis KH23	An. nivipes KH23	An. nivipes KH23	Siem Pang, Stung treng, Cambodia	106°23'N	14°17'E
353		An. philippinensis KH24	An. nivipes KH24	An. nivipes KH24	Siem Pang, Stung treng, Cambodia	106°23'N	14°17'E
354		An. philippinensis KH25	An. nivipes KH25	An. nivipes KH25	Siem Pang, Stung treng, Cambodia	106°23'N	14°17'E
355		An. philippinensis KH26	An. nivipes KH26	An. nivipes KH26	Siem Pang, Stung treng, Cambodia	106°23'N	14°17'E
356		An. philippinensis KH27	An. nivipes KH27	An. nivipes KH27	Siem Pang, Stung treng, Cambodia	106°23'N	14°17'E
357		An. philippinensis KH28	An. nivipes KH28	An. nivipes KH28	Siem Pang, Stung treng, Cambodia	106°23'N	14°17'E
358		An. philippinensis KH29	An. nivipes KH29	An. nivipes KH29	Siem Pang, Stung treng, Cambodia	106°23'N	14°17'E
359		An. philippinensis KH30	An. nivipes KH30	An. nivipes KH30	Siem Pang, Stung treng, Cambodia	106°23'N	14°17'E
360		An. philippinensis KH31	An. nivipes KH31	An. nivipes KH31	Siem Pang, Stung treng, Cambodia	106°23'N	14°17'E
361		An. philippinensis KH32	An. nivipes KH32	An. nivipes KH32	Siem Pang, Stung treng, Cambodia	106°23'N	14°17'E
362		An. philippinensis KH33	An. nivipes KH33	An. nivipes KH33	Siem Pang, Stung treng, Cambodia	106°23'N	14°17'E
363		An. philippinensis KH34	An. nivipes KH34	An. nivipes KH34	Siem Pang, Stung treng, Cambodia	106°23'N	14°17'E
364		An. philippinensis KH35	An. nivipes KH35	An. nivipes KH35	Siem Pang, Stung treng, Cambodia	106°23'N	14°17'E
365		An. philippinensis KH36	An. nivipes KH36	An. nivipes KH36	Siem Pang, Stung treng, Cambodia	106°23'N	14°17'E
366		An. philippinensis KH37	An. nivipes KH37	An. nivipes KH37	Siem Pang, Stung treng, Cambodia	106°23'N	14°17'E
367		An. philippinensis KH38	An. nivipes KH38	•	Siem Pang, Stung treng, Cambodia	106°23'N	14°17'E
368		An. philippinensis KH39	An. nivipes KH39	An. nivipes KH39	Siem Pang, Stung treng, Cambodia	106°23'N	14°17'E
369		An. philippinensis KH40	An. nivipes KH40	•	Siem Pang, Stung treng, Cambodia	106°23'N	14°17'E
370		An. philippinensis KH41	An. nivipes KH41	An. nivipes KH41	Siem Pang, Stung treng, Cambodia	106°23'N	14°17'E
371		An. philippinensis KH43	An. nivipes KH43	An. nivipes KH43	Siem Pang, Stung treng, Cambodia	106°23'N	14°17'E
372		An. philippinensis KH44	An. nivipes KH44	An. nivipes KH44	Siem Pang, Stung treng, Cambodia	106°23'N	14°17'E
373		An. philippinensis KH45	An. nivipes KH45	An. nivipes KH45	Siem Pang, Stung treng, Cambodia	106°23'N	14°17'E
374		An. philippinensis KH46	An. nivipes KH46	•	Siem Pang, Stung treng, Cambodia	106°23'N	14°17'E
375		An. philippinensis KH47	An. nivipes KH47	An. nivipes KH47	Siem Pang, Stung treng, Cambodia	106°23'N	14°17'E
376		An. philippinensis KH48	An. nivipes KH48	An. nivipes KH48	Siem Pang, Stung treng, Cambodia	106°23'N	14°17'E
377		An. philippinensis KH49	An. nivipes KH49	An. nivipes KH49	Siem Pang, Stung treng, Cambodia	106°23'N	14°17'E
378		An. philippinensis KH50	An. nivipes KH50	An. nivipes KH50	Siem Pang, Stung treng, Cambodia	106°23'N	14°17'E
379		An. philippinensis KH51	An. nivipes KH51	•	Siem Pang, Stung treng, Cambodia	106°23'N	14°17'E
380		An. philippinensis KH52	An. nivipes KH52	An. nivipes KH52	Siem Pang, Stung treng, Cambodia	106°23'N	14°17'E
381		An. philippinensis KH53	An. nivipes KH53	An. nivipes KH53	Siem Pang, Stung treng, Cambodia	106°23'N	14°17'E
382		An. philippinensis KH54	An. nivipes KH54	An. nivipes KH54	Siem Pang, Stung treng, Cambodia	106°23'N	14°17'E
383		An. philippinensis KH55	An. nivipes KH55	•	Siem Pang, Stung treng, Cambodia	106°23'N	14°17'E
384		An. philippinensis KH56	An. nivipes KH56	An. nivipes KH56	Siem Pang, Stung treng, Cambodia	106°23'N	14°17'E
385		An. philippinensis KH57	An. nivipes KH57	An. nivipes KH57	Siem Pang, Stung treng, Cambodia	106°23'N	14°17'E
386		An. philippinensis KH58	An. nivipes KH58	An. nivipes KH58	Siem Pang, Stung treng, Cambodia	106°23'N	14°17'E
387		An. philippinensis KH60	An. nivipes KH60	An. nivipes KH60	Siem Pang, Stung treng, Cambodia	106°23'N	14°17'E
388		An. philippinensis KH61	An. nivipes KH61	An. nivipes KH61	Siem Pang, Stung treng, Cambodia	106°23'N	14°17'E
389		An. philippinensis KH62	An. nivipes KH62	An. nivipes KH62	Siem Pang, Stung treng, Cambodia	106°23'N	14°17'E
390	Group10 (Anopheles argyropus)	An. sinensis LA5	An. argyropus LA5	An. argyropus LA5	Pathoomphone, Champasak, Lao PDR	106°04'N	14°43'E	Myzorhynchus Series-Hyrcanus Group
391		An. sinensis LA13	An. argyropus LA13	An. argyropus LA13	Pathoomphone, Champasak, Lao PDR	106°04'N	14°43'E
392		An. sinensis LA22	An. argyropus LA22	An. argyropus LA22	Pathoomphone, Champasak, Lao PDR	106°04'N	14°43'E
393		An. sinensis LA24	An. argyropus LA24	An. argyropus LA24	Pathoomphone, Champasak, Lao PDR	106°04'N	14°43'E
394		An. sinensis LA29	An. argyropus LA29	An. argyropus LA29	Pathoomphone, Champasak, Lao PDR	106°04'N	14°43'E
395		An. sinensis LA31	An. argyropus LA31	An. argyropus LA31	Pathoomphone, Champasak, Lao PDR	106°04'N	14°43'E
396		An. sinensis LA51	An. argyropus LA51	An. argyropus LA51	Pathoomphone, Champasak, Lao PDR	106°04'N	14°43'E
397		An. sinensis LA68	An. argyropus LA68	An. argyropus LA68	Pathoomphone, Champasak, Lao PDR	106°04'N	14°43'E
398	Group11 (Anopheles sinensis)	An. sinensis LA25	An. sinensis LA25	An. sinensis LA25	Pathoomphone, Champasak, Lao PDR	106°04'N	14°43'E	Myzorhynchus Series-Hyrcanus Group
399		An. sinensis LA47	An. sinensis LA47	An. sinensis LA47	Pathoomphone, Champasak, Lao PDR	106°04'N	14°43'E
400		An. sinensis LA55	An. sinensis LA55	An. sinensis LA55	Pathoomphone, Champasak, Lao PDR	106°04'N	14°43'E
401		An. sinensis LA73	An. sinensis LA73	An. sinensis LA73	Pathoomphone, Champasak, Lao PDR	106°04'N	14°43'E
402	Group12 (Anopheles nigerrimus)	An. sinensis LA9	An. nigerrimus LA9	An. nigerrimus LA9	Pathoomphone, Champasak, Lao PDR	106°04'N	14°43'E	Myzorhynchus Series-Hyrcanus Group-Nigerrimus Subgroup
403		An. sinensis LA30	An. nigerrimus LA30	An. nigerrimus LA30	Pathoomphone, Champasak, Lao PDR	106°04'N	14°43'E
404		An. sinensis LA38	An. nigerrimus LA38	An. nigerrimus LA38	Pathoomphone, Champasak, Lao PDR	106°04'N	14°43'E
405		An. sinensis LA42	An. nigerrimus LA42	An. nigerrimus LA42	Pathoomphone, Champasak, Lao PDR	106°04'N	14°43'E
406		An. sinensis LA52	An. nigerrimus LA52	An. nigerrimus LA52	Pathoomphone, Champasak, Lao PDR	106°04'N	14°43'E
407		An. sinensis LA56	An. nigerrimus LA56	An. nigerrimus LA56	Pathoomphone, Champasak, Lao PDR	106°04'N	14°43'E
408		An. sinensis LA72	An. nigerrimus LA72	An. nigerrimus LA72	Pathoomphone, Champasak, Lao PDR	106°04'N	14°43'E
409		An. sinensis LA75	An. nigerrimus LA75	An. nigerrimus LA75	Pathoomphone, Champasak, Lao PDR	106°04'N	14°43'E
410		An. sinensis LA76	An. nigerrimus LA76	An. nigerrimus LA76	Pathoomphone, Champasak, Lao PDR	106°04'N	14°43'E
411		An. sinensis LA79	An. nigerrimus LA79	An. nigerrimus LA79	Pathoomphone, Champasak, Lao PDR	106°04'N	14°43'E
412		An. sinensis LA87	An. nigerrimus LA87	An. nigerrimus LA87	Pathoomphone, Champasak, Lao PDR	106°04'N	14°43'E
413		An. sinensis LA90	An. nigerrimus LA90	An. nigerrimus LA90	Pathoomphone, Champasak, Lao PDR	106°04'N	14°43'E
414		An. sinensis LA93	An. nigerrimus LA93	An. nigerrimus LA93	Pathoomphone, Champasak, Lao PDR	106°04'N	14°43'E
415		An. sinensis LA100	An. nigerrimus LA100	An. nigerrimus LA100	Pathoomphone, Champasak, Lao PDR	106°04'N	14°43'E
416	Group13 (Anopheles barbirostris)	An. sinensis LA1	•	An. barbirostris LA1	Pathoomphone, Champasak, Lao PDR	106°04'N	14°43'E	Myzorhynchus Series-Barbirostris Group-Barbirostris Subgroup-Barbirostris Complex
417		An. sinensis LA7	•	An. barbirostris LA7	Pathoomphone, Champasak, Lao PDR	106°04'N	14°43'E
418		An. sinensis LA23	•	An. barbirostris LA23	Pathoomphone, Champasak, Lao PDR	106°04'N	14°43'E
419		An. sinensis LA27	•	An. barbirostris LA27	Pathoomphone, Champasak, Lao PDR	106°04'N	14°43'E
420		An. sinensis LA28	•	An. barbirostris LA28	Pathoomphone, Champasak, Lao PDR	106°04'N	14°43'E
421		An. sinensis LA34	•	An. barbirostris LA34	Pathoomphone, Champasak, Lao PDR	106°04'N	14°43'E
422		An. sinensis LA39	•	An. barbirostris LA39	Pathoomphone, Champasak, Lao PDR	106°04'N	14°43'E
423		An. sinensis LA44	•	An. barbirostris LA44	Pathoomphone, Champasak, Lao PDR	106°04'N	14°43'E
424		An. sinensis LA46	•	An. barbirostris LA46	Pathoomphone, Champasak, Lao PDR	106°04'N	14°43'E
425		An. sinensis LA49	•	An. barbirostris LA49	Pathoomphone, Champasak, Lao PDR	106°04'N	14°43'E
426		An. sinensis LA53	•	An. barbirostris LA53	Pathoomphone, Champasak, Lao PDR	106°04'N	14°43'E
427		An. sinensis LA54	•	An. barbirostris LA54	Pathoomphone, Champasak, Lao PDR	106°04'N	14°43'E
428		An. sinensis LA59	•	An. barbirostris LA59	Pathoomphone, Champasak, Lao PDR	106°04'N	14°43'E
429		An. sinensis LA61	•	An. barbirostris LA61	Pathoomphone, Champasak, Lao PDR	106°04'N	14°43'E
430		An. sinensis LA63	•	An. barbirostris LA63	Pathoomphone, Champasak, Lao PDR	106°04'N	14°43'E
431		An. sinensis LA66	•	An. barbirostris LA66	Pathoomphone, Champasak, Lao PDR	106°04'N	14°43'E
432		An. sinensis LA67	•	An. barbirostris LA67	Pathoomphone, Champasak, Lao PDR	106°04'N	14°43'E
433		An. sinensis LA71	•	An. barbirostris LA71	Pathoomphone, Champasak, Lao PDR	106°04'N	14°43'E
434		An. sinensis LA74	•	An. barbirostris LA74	Pathoomphone, Champasak, Lao PDR	106°04'N	14°43'E
435		An. sinensis LA84	•	An. barbirostris LA84	Pathoomphone, Champasak, Lao PDR	106°04'N	14°43'E
436		An. sinensis LA89	•	An. barbirostris LA89	Pathoomphone, Champasak, Lao PDR	106°04'N	14°43'E
437		An. sinensis LA91	•	An. barbirostris LA91	Pathoomphone, Champasak, Lao PDR	106°04'N	14°43'E
438		An. sinensis LA92	•	An. barbirostris LA92	Pathoomphone, Champasak, Lao PDR	106°04'N	14°43'E
439		An. sinensis LA94	•	An. barbirostris LA94	Pathoomphone, Champasak, Lao PDR	106°04'N	14°43'E
440		An. sinensis LA97	•	An. barbirostris LA97	Pathoomphone, Champasak, Lao PDR	106°04'N	14°43'E
441		An. sinensis LA98	•	An. barbirostris LA98	Pathoomphone, Champasak, Lao PDR	106°04'N	14°43'E
442		An. kochi LA84X	•	An. barbirostris LA84X	Pathoomphone, Champasak, Lao PDR	106°04'N	14°43'E
