# Supplementary material for: Morphological and molecular identification reveals a high diversity of Anopheles species in the forest region of the Cambodia–Laos border
Source: Parasit Vectors. 2022 Mar 18;15:94. doi: 10.1186/s13071-022-05167-0 (PMC8933986; doi:10.1186/s13071-022-05167-0)
Supplement: Supplementary file 2 — Additional file 2: Table S2. Full list of the ITS2 and COII sequences of Anopheles spp. from original data, with sample ID and species. Sheet 1, elucidating a total of 412 ITS2 sequences covering 12 species, was used for the median-joining network, and 30 ITS2 sequences (haplotypes) were used for phylogenetic analysis. Sheet 2, elucidating a total of 391 COII sequences covering 13 species, was used for the median-joining network, and 199 COII sequences (haplotypes) were used for phylogenetic analysis. [file 13071_2022_5167_MOESM2_ESM.xlsx]

## Sheet: ITS2
Full list of 30 ITS2 sequences (haplotypes) used for phylogenetic analysis		Full list of 412 ITS2 sequences used for median-joining network
ID	Species	ID	Species
LA9(Nig)	Anopheles nigerrimus	LA9(Nig)	Anopheles nigerrimus
LA30(Nig)		LA30(Nig)
LA25(Sin)	Anopheles sinensis	LA38(Nig)
LA47(Sin)		LA42(Nig)
LA5(Arg)	Anopheles argyropus	LA52(Nig)
KH1(Niv)	Anopheles nivipes	LA56(Nig)
KH13(Niv)		LA72(Nig)
KH29(Niv)		LA75(Nig)
LA3(Nit)	Anopheles nitidus	LA76(Nig)
LA96(Nit)		LA79(Nig)
KH1(Tes)	Anopheles tessellatus	LA87(Nig)
LA15(Tes)		LA90(Nig)
LA75(Tes)		LA93(Nig)
LA128(Tes)		LA100(Nig)
LA225(Tes)		LA25(Sin)	Anopheles sinensis
KH1(Vag)	Anopheles vagus	LA47(Sin)
KH1(Koc)	Anopheles kochi	LA55(Sin)
LA113(Koc)		LA73(Sin)
LA121(Koc)		LA5(Arg)	Anopheles argyropus
LA169(Koc)		LA13(Arg)
LA171(Koc)		LA22(Arg)
LA232(Koc)		LA51(Arg)
KH18(Phi)	Anopheles philippinensis	LA68(Arg)
KH1(Mac)	Anopheles maculatus	LA24(Arg)
LA6(Ped)	Anopheles peditaeniatus	LA29(Arg)
KH1(Dir)	Anopheles dirus	LA31(Arg)
KH5(Dir)		KH1(Niv)	Anopheles nivipes
KH8(Dir)		KH2(Niv)
KH10(Dir)		KH3(Niv)
KH17(Dir)		KH4(Niv)
		KH5(Niv)
		KH6(Niv)
		KH7(Niv)
		KH8(Niv)
		KH9(Niv)
		KH10(Niv)
		KH11(Niv)
		KH12(Niv)
		KH13(Niv)
		KH14(Niv)
		KH15(Niv)
		KH16(Niv)
		KH17(Niv)
		KH19(Niv)
		KH20(Niv)
		KH21(Niv)
		KH22(Niv)
		KH23(Niv)
		KH24(Niv)
		KH25(Niv)
		KH26(Niv)
		KH27(Niv)
		KH28(Niv)
		KH29(Niv)
		KH30(Niv)
		KH31(Niv)
		KH32(Niv)
		KH33(Niv)
		KH34(Niv)
		KH35(Niv)
		KH36(Niv)
		KH37(Niv)
		KH38(Niv)
		KH39(Niv)
		KH40(Niv)
		KH41(Niv)
		KH43(Niv)
		KH44(Niv)
		KH45(Niv)
		KH46(Niv)
		KH47(Niv)
		KH48(Niv)
		KH49(Niv)
		KH50(Niv)
		KH51(Niv)
		KH52(Niv)
		KH53(Niv)
		KH54(Niv)
		KH55(Niv)
		KH56(Niv)
		KH57(Niv)
		KH58(Niv)
		KH60(Niv)
		KH61(Niv)
		KH62(Niv)
		LA3(Nit)	Anopheles nitidus
		LA4(Nit)
		LA96(Nit)
		LA99(Nit)
		KH1(Tes)	Anopheles tessellatus
		KH2(Tes)
		KH3(Tes)
		KH4(Tes)
		KH5(Tes)
		LA15(Tes)
		LA75(Tes)
		LA128(Tes)
		LA225(Tes)
		KH1(Vag)	Anopheles vagus
		KH2(Vag)
		KH3(Vag)
		KH4(Vag)
		KH5(Vag)
		KH6(Vag)
		KH8(Vag)
		LA4(Vag)
		LA21(Vag)
		LA48(Vag)
		LA125(Vag)
		KH1(Koc)	Anopheles kochi
		KH2(Koc)
		KH3(Koc)
		KH4(Koc)
		KH5(Koc)
		KH6(Koc)
		KH7(Koc)
		KH8(Koc)
		KH9(Koc)
		KH10(Koc)
		KH11(Koc)
		KH12(Koc)
		KH13(Koc)
		KH14(Koc)
		KH15(Koc)
		KH16(Koc)
		KH17(Koc)
		KH18(Koc)
		KH19(Koc)
		KH20(Koc)
		KH21(Koc)
		JKH7(Koc)
		LA1(Koc)
		LA2(Koc)
		LA3(Koc)
		LA5(Koc)
		LA6(Koc)
		LA7(Koc)
		LA8(Koc)
		LA9(Koc)
		LA10(Koc)
		LA11(Koc)
		LA12(Koc)
		LA13(Koc)
		LA14(Koc)
		LA16(Koc)
		LA17(Koc)
		LA18(Koc)
		LA19(Koc)
		LA20(Koc)
		LA22(Koc)
		LA23(Koc)
		LA24(Koc)
		LA25(Koc)
		LA26(Koc)
		LA27(Koc)
		LA28(Koc)
		LA29(Koc)
		LA30(Koc)
		LA31(Koc)
		LA32(Koc)
		LA33(Koc)
		LA34(Koc)
		LA35(Koc)
		LA36(Koc)
		LA37(Koc)
		LA38(Koc)
		LA39(Koc)
		LA40(Koc)
		LA41(Koc)
		LA42(Koc)
		LA43(Koc)
		LA44(Koc)
		LA45(Koc)
		LA46(Koc)
		LA47(Koc)
		LA49(Koc)
		LA50(Koc)
		LA51(Koc)
		LA52(Koc)
		LA53(Koc)
		LA54(Koc)
		LA55(Koc)
		LA56(Koc)
		LA57(Koc)
		LA58(Koc)
		LA59(Koc)
		LA60(Koc)
		LA61(Koc)
		LA62(Koc)
		LA63(Koc)
		LA64(Koc)
		LA65(Koc)
		LA66(Koc)
		LA67(Koc)
		LA68(Koc)
		LA69(Koc)
		LA70(Koc)
		LA71(Koc)
		LA72(Koc)
		LA73(Koc)
		LA74(Koc)
		LA76(Koc)
		LA77(Koc)
		LA78(Koc)
		LA79(Koc)
		LA80(Koc)
		LA81(Koc)
		LA82(Koc)
		LA83(Koc)
		LA84(Koc)
		LA85(Koc)
		LA86(Koc)
		LA87(Koc)
		LA88(Koc)
		LA89(Koc)
		LA90(Koc)
		LA91(Koc)
		LA92(Koc)
		LA93(Koc)
		LA94(Koc)
		LA95(Koc)
		LA96(Koc)
		LA97(Koc)
		LA98(Koc)
		LA99(Koc)
		LA100(Koc)
		LA101(Koc)
		LA102(Koc)
		LA103(Koc)
		LA104(Koc)
		LA106(Koc)
		LA107(Koc)
		LA108(Koc)
		LA109(Koc)
		LA110(Koc)
		LA111(Koc)
		LA112(Koc)
		LA113(Koc)
		LA114(Koc)
		LA115(Koc)
		LA116(Koc)
		LA117(Koc)
		LA118(Koc)
		LA119(Koc)
		LA120(Koc)
		LA121(Koc)
		LA123(Koc)
		LA124(Koc)
		LA126(Koc)
		LA127(Koc)
		LA129(Koc)
		LA130(Koc)
		LA131(Koc)
		LA132(Koc)
		LA133(Koc)
		LA134(Koc)
		LA135(Koc)
		LA136(Koc)
		LA137(Koc)
		LA138(Koc)
		LA139(Koc)
		LA140(Koc)
		LA141(Koc)
		LA142(Koc)
		LA143(Koc)
		LA144(Koc)
		LA145(Koc)
		LA146(Koc)
		LA147(Koc)
		LA148(Koc)
		LA149(Koc)
		LA150(Koc)
		LA151(Koc)
		LA152(Koc)
		LA153(Koc)
		LA154(Koc)
		LA155(Koc)
		LA156(Koc)
		LA157(Koc)
		LA158(Koc)
		LA159(Koc)
		LA160(Koc)
		LA161(Koc)
		LA162(Koc)
		LA163(Koc)
		LA164(Koc)
		LA165(Koc)
		LA166(Koc)
		LA167(Koc)
		LA168(Koc)
		LA169(Koc)
		LA170(Koc)
		LA171(Koc)
		LA172(Koc)
		LA173(Koc)
		LA174(Koc)
		LA175(Koc)
		LA176(Koc)
		LA177(Koc)
		LA178(Koc)
		LA179(Koc)
		LA180(Koc)
		LA181(Koc)
		LA182(Koc)
		LA183(Koc)
		LA184(Koc)
		LA185(Koc)
		LA186(Koc)
		LA187(Koc)
		LA188(Koc)
		LA189(Koc)
		LA190(Koc)
		LA191(Koc)
		LA193(Koc)
		LA194(Koc)
		LA196(Koc)
		LA197(Koc)
		LA199(Koc)
		LA200(Koc)
		LA201(Koc)
		LA202(Koc)
		LA203(Koc)
		LA204(Koc)
		LA205(Koc)
		LA206(Koc)
		LA207(Koc)
		LA208(Koc)
		LA209(Koc)
		LA210(Koc)
		LA212(Koc)
		LA213(Koc)
		LA214(Koc)
		LA215(Koc)
		LA216(Koc)
		LA217(Koc)
		LA218(Koc)
		LA219(Koc)
		LA220(Koc)
		LA221(Koc)
		LA222(Koc)
		LA223(Koc)
		LA224(Koc)
		LA226(Koc)
		LA227(Koc)
		LA228(Koc)
		LA229(Koc)
		LA231(Koc)
		LA232(Koc)
		LA233(Koc)
		LA234(Koc)
		LA41X(Koc)
		LA84X(Koc)
		LA85X(Koc)
		KH18(Phi)	Anopheles philippinensis
		KH59(Phi)
		KH1(Mac)	Anopheles maculatus
		KH2(Mac)
		KH3(Mac)
		KH4(Mac)
		KH5(Mac)
		KH6(Mac)
		KH7(Mac)
		KH8(Mac)
		KH9(Mac)
		KH10(Mac)
		KH11(Mac)
		KH12(Mac)
		KH13(Mac)
		KH14(Mac)
		KH15(Mac)
		KH16(Mac)
		KH42(Mac)
		LA6(Ped)	Anopheles peditaeniatus
		LA8(Ped)
		LA17(Ped)
		LA20(Ped)
		LA21(Ped)
		LA32(Ped)
		LA40(Ped)
		LA43(Ped)
		LA45(Ped)
		LA48(Ped)
		LA50(Ped)
		LA57(Ped)
		LA62(Ped)
		LA64(Ped)
		LA65(Ped)
		LA69(Ped)
		LA86(Ped)
		LA95(Ped)
		KH1(Dir)	Anopheles dirus
		KH2(Dir)
		KH3(Dir)
		KH5(Dir)
		KH6(Dir)
		KH7(Dir)
		KH8(Dir)
		KH9(Dir)
		KH10(Dir)
		KH11(Dir)
		KH12(Dir)
		KH13(Dir)
		KH14(Dir)
		KH16(Dir)
		KH17(Dir)
		KH18(Dir)
		KH19(Dir)
		KH20(Dir)
		KH21(Dir)
		KH22(Dir)
		KH23(Dir)
		LA1(Dir)

## Sheet: COII
Full list of 199 COII sequences (haplotypes) used for phylogenetic analysis		Full list of 391 COII sequences used for median-joining network
ID	Species	ID	Species
LA9(Nig)	Anopheles nigerrimus	LA9(Nig)	Anopheles nigerrimus
LA42(Nig)		LA42(Nig)
LA30(Nig)		LA30(Nig)
LA56(Nig)		LA52(Nig)
LA72(Nig)		LA56(Nig)
LA76(Nig)		LA72(Nig)
LA79(Nig)		LA75(Nig)
LA87(Nig)		LA76(Nig)
LA90(Nig)		LA79(Nig)
LA93(Nig)		LA87(Nig)
LA100(Nig)		LA90(Nig)
LA25(Sin)	Anopheles sinensis	LA93(Nig)
LA55(Sin)		LA100(Nig)
LA5(Arg)	Anopheles argyropus	LA38(Nig)
LA13(Arg)		LA25(Sin)	Anopheles sinensis
LA22(Arg)		LA47(Sin)
LA29(Arg)		LA55(Sin)
LA68(Arg)		LA73(Sin)
KH2(Niv)	Anopheles nivipes	LA5(Arg)	Anopheles argyropus
KH4(Niv)		LA13(Arg)
KH6(Niv)		LA22(Arg)
KH8(Niv)		LA24(Arg)
KH9(Niv)		LA29(Arg)
KH12(Niv)		LA31(Arg)
KH14(Niv)		LA51(Arg)
KH17(Niv)		LA68(Arg)
KH25(Niv)		KH2(Niv)	Anopheles nivipes
KH26(Niv)		KH3(Niv)
KH30(Niv)		KH4(Niv)
KH35(Niv)		KH5(Niv)
KH37(Niv)		KH6(Niv)
KH54(Niv)		KH7(Niv)
KH58(Niv)		KH8(Niv)
KH60(Niv)		KH9(Niv)
KH62(Niv)		KH10(Niv)
LA1(Bar)	Anopheles barbirostris	KH11(Niv)
LA23(Bar)		KH12(Niv)
LA28(Bar)		KH13(Niv)
LA39(Bar)		KH14(Niv)
LA44(Bar)		KH15(Niv)
LA46(Bar)		KH16(Niv)
LA59(Bar)		KH17(Niv)
LA71(Bar)		KH19(Niv)
LA74(Bar)		KH20(Niv)
LA84(Bar)		KH21(Niv)
LA91(Bar)		KH22(Niv)
LA92(Bar)		KH23(Niv)
LA49(Bar)		KH24(Niv)
LA66(Bar)		KH25(Niv)
LA53(Bar)		KH26(Niv)
LA63(Bar)		KH27(Niv)
LA67(Bar)		KH28(Niv)
LA4(Nit)	Anopheles nitidus	KH29(Niv)
LA96(Nit)		KH30(Niv)
LA99(Nit)		KH31(Niv)
KH1(Tes)	Anopheles tessellatus	KH32(Niv)
KH2(Tes)		KH33(Niv)
KH3(Tes)		KH34(Niv)
KH4(Tes)		KH35(Niv)
KH5(Tes)		KH36(Niv)
LA15(Tes)		KH37(Niv)
LA75(Tes)		KH39(Niv)
LA128(Tes)		KH41(Niv)
LA225(Tes)		KH43(Niv)
KH1(Vag)	Anopheles vagus	KH44(Niv)
KH2(Vag)		KH45(Niv)
KH3(Vag)		KH47(Niv)
KH4(Vag)		KH48(Niv)
KH5(Vag)		KH49(Niv)
KH6(Vag)		KH50(Niv)
KH8(Vag)		KH52(Niv)
LA4(Vag)		KH53(Niv)
LA21(Vag)		KH54(Niv)
LA48(Vag)		KH56(Niv)
LA122(Vag)		KH57(Niv)
LA125(Vag)		KH58(Niv)
KH1(Koc)	Anopheles kochi	KH60(Niv)
KH2(Koc)		KH61(Niv)
KH3(Koc)		KH62(Niv)
KH5(Koc)		LA1(Bar)	Anopheles barbirostris
KH6(Koc)		LA7(Bar)
KH7(Koc)		LA23(Bar)
KH8(Koc)		LA28(Bar)
KH13(Koc)		LA34(Bar)
KH14(Koc)		LA39(Bar)
KH16(Koc)		LA44(Bar)
KH17(Koc)		LA46(Bar)
KH19(Koc)		LA54(Bar)
LA2(Koc)		LA59(Bar)
LA3(Koc)		LA61(Bar)
LA8(Koc)		LA71(Bar)
LA13(Koc)		LA74(Bar)
LA14(Koc)		LA84(Bar)
LA16(Koc)		LA89(Bar)
LA17(Koc)		LA91(Bar)
LA20(Koc)		LA92(Bar)
LA23(Koc)		LA94(Bar)
LA24(Koc)		LA97(Bar)
LA25(Koc)		LA98(Bar)
LA27(Koc)		LA84X(Bar)
LA28(Koc)		LA49(Bar)
LA30(Koc)		LA66(Bar)
LA32(Koc)		LA53(Bar)
LA33(Koc)		LA63(Bar)
LA34(Koc)		LA67(Bar)
LA35(Koc)		LA27(Bar)
LA36(Koc)		LA4(Nit)	Anopheles nitidus
LA37(Koc)		LA96(Nit)
LA38(Koc)		LA99(Nit)
LA39(Koc)		KH1(Tes)	Anopheles tessellatus
LA40(Koc)		KH2(Tes)
LA42(Koc)		KH3(Tes)
LA43(Koc)		KH4(Tes)
LA44(Koc)		KH5(Tes)
LA45(Koc)		LA15(Tes)
LA46(Koc)		LA75(Tes)
LA50(Koc)		LA128(Tes)
LA54(Koc)		LA225(Tes)
LA55(Koc)		KH1(Vag)	Anopheles vagus
LA59(Koc)		KH2(Vag)
LA66(Koc)		KH3(Vag)
LA68(Koc)		KH4(Vag)
LA70(Koc)		KH5(Vag)
LA76(Koc)		KH6(Vag)
LA77(Koc)		KH8(Vag)
LA81(Koc)		LA4(Vag)
LA82(Koc)		LA21(Vag)
LA87(Koc)		LA48(Vag)
LA88(Koc)		LA122(Vag)
LA89(Koc)		LA125(Vag)
LA92(Koc)		KH7X(Koc)	Anopheles kochi
LA97(Koc)		KH1(Koc)
LA98(Koc)		KH2(Koc)
LA99(Koc)		KH3(Koc)
LA106(Koc)		KH4(Koc)
LA115(Koc)		KH5(Koc)
LA116(Koc)		KH6(Koc)
LA117(Koc)		KH7(Koc)
LA127(Koc)		KH8(Koc)
LA136(Koc)		KH9(Koc)
LA139(Koc)		KH10(Koc)
LA145(Koc)		KH11(Koc)
LA149(Koc)		KH12(Koc)
LA150(Koc)		KH13(Koc)
LA157(Koc)		KH14(Koc)
LA159(Koc)		KH15(Koc)
LA160(Koc)		KH16(Koc)
LA168(Koc)		KH17(Koc)
LA171(Koc)		KH18(Koc)
LA172(Koc)		KH19(Koc)
LA178(Koc)		KH20(Koc)
LA179(Koc)		KH21(Koc)
LA181(Koc)		LA2(Koc)
LA182(Koc)		LA3(Koc)
LA185(Koc)		LA7(Koc)
LA189(Koc)		LA8(Koc)
LA197(Koc)		LA13(Koc)
LA200(Koc)		LA14(Koc)
LA202(Koc)		LA16(Koc)
LA205(Koc)		LA17(Koc)
LA212(Koc)		LA18(Koc)
LA215(Koc)		LA19(Koc)
LA217(Koc)		LA20(Koc)
LA218(Koc)		LA22(Koc)
LA220(Koc)		LA23(Koc)
LA223(Koc)		LA24(Koc)
LA224(Koc)		LA25(Koc)
LA227(Koc)		LA26(Koc)
LA228(Koc)		LA27(Koc)
LA230(Koc)		LA28(Koc)
LA111(Koc)		LA29(Koc)
KH7-2(Koc)		LA30(Koc)
KH18(Phi)	Anopheles philippinensis	LA31(Koc)
KH59(Phi)		LA32(Koc)
KH2(Mac)	Anopheles maculatus	LA33(Koc)
KH4(Mac)		LA34(Koc)
KH5(Mac)		LA35(Koc)
KH6(Mac)		LA36(Koc)
KH7(Mac)		LA37(Koc)
KH10(Mac)		LA38(Koc)
KH11(Mac)		LA39(Koc)
LA6(Ped)	Anopheles peditaeniatus	LA40(Koc)
LA8(Ped)		LA41(Koc)
LA17(Ped)		LA42(Koc)
LA32(Ped)		LA43(Koc)
LA40(Ped)		LA44(Koc)
LA48(Ped)		LA45(Koc)
LA65(Ped)		LA46(Koc)
LA86(Ped)		LA47(Koc)
KH1(Dir)	Anopheles dirus	LA49(Koc)
KH2(Dir)		LA50(Koc)
KH3(Dir)		LA51(Koc)
KH5(Dir)		LA54(Koc)
KH6(Dir)		LA55(Koc)
KH7(Dir)		LA56(Koc)
KH12(Dir)		LA57(Koc)
KH14(Dir)		LA59(Koc)
KH17(Dir)		LA60(Koc)
KH23(Dir)		LA64(Koc)
		LA66(Koc)
		LA67(Koc)
		LA68(Koc)
		LA69(Koc)
		LA70(Koc)
		LA71(Koc)
		LA76(Koc)
		LA77(Koc)
		LA78(Koc)
		LA80(Koc)
		LA81(Koc)
		LA82(Koc)
		LA85(Koc)
		LA86(Koc)
		LA87(Koc)
		LA88(Koc)
		LA89(Koc)
		LA90(Koc)
		LA92(Koc)
		LA93(Koc)
		LA94(Koc)
		LA95(Koc)
		LA96(Koc)
		LA97(Koc)
		LA98(Koc)
		LA99(Koc)
		LA100(Koc)
		LA101(Koc)
		LA102(Koc)
		LA103(Koc)
		LA104(Koc)
		LA106(Koc)
		LA107(Koc)
		LA108(Koc)
		LA109(Koc)
		LA110(Koc)
		LA111(Koc)
		LA112(Koc)
		LA113(Koc)
		LA114(Koc)
		LA115(Koc)
		LA116(Koc)
		LA117(Koc)
		LA124(Koc)
		LA127(Koc)
		LA129(Koc)
		LA130(Koc)
		LA131(Koc)
		LA132(Koc)
		LA134(Koc)
		LA135(Koc)
		LA136(Koc)
		LA137(Koc)
		LA138(Koc)
		LA139(Koc)
		LA140(Koc)
		LA142(Koc)
		LA143(Koc)
		LA144(Koc)
		LA145(Koc)
		LA146(Koc)
		LA147(Koc)
		LA148(Koc)
		LA149(Koc)
		LA150(Koc)
		LA151(Koc)
		LA152(Koc)
		LA153(Koc)
		LA154(Koc)
		LA155(Koc)
		LA156(Koc)
		LA157(Koc)
		LA158(Koc)
		LA159(Koc)
		LA160(Koc)
		LA161(Koc)
		LA162(Koc)
		LA163(Koc)
		LA164(Koc)
		LA166(Koc)
		LA167(Koc)
		LA168(Koc)
		LA169(Koc)
		LA170(Koc)
		LA171(Koc)
		LA172(Koc)
		LA173(Koc)
		LA174(Koc)
		LA175(Koc)
		LA176(Koc)
		LA177(Koc)
		LA178(Koc)
		LA179(Koc)
		LA180(Koc)
		LA181(Koc)
		LA182(Koc)
		LA183(Koc)
		LA184(Koc)
		LA185(Koc)
		LA186(Koc)
		LA187(Koc)
		LA188(Koc)
		LA189(Koc)
		LA190(Koc)
		LA191(Koc)
		LA193(Koc)
		LA194(Koc)
		LA196(Koc)
		LA197(Koc)
		LA199(Koc)
		LA200(Koc)
		LA201(Koc)
		LA202(Koc)
		LA203(Koc)
		LA204(Koc)
		LA205(Koc)
		LA206(Koc)
		LA207(Koc)
		LA208(Koc)
		LA209(Koc)
		LA210(Koc)
		LA211(Koc)
		LA212(Koc)
		LA213(Koc)
		LA214(Koc)
		LA215(Koc)
		LA216(Koc)
		LA217(Koc)
		LA218(Koc)
		LA219(Koc)
		LA220(Koc)
		LA221(Koc)
		LA222(Koc)
		LA223(Koc)
		LA224(Koc)
		LA226(Koc)
		LA227(Koc)
		LA228(Koc)
		LA229(Koc)
		LA230(Koc)
		LA231(Koc)
		LA232(Koc)
		LA233(Koc)
		LA234(Koc)
		KH18(Phi)	Anopheles philippinensis
		KH59(Phi)
		KH2(Mac)	Anopheles maculatus
		KH4(Mac)
		KH5(Mac)
		KH6(Mac)
		KH7(Mac)
		KH10(Mac)
		KH11(Mac)
		LA6(Ped)	Anopheles peditaeniatus
		LA8(Ped)
		LA17(Ped)
		LA21(Ped)
		LA20(Ped)
		LA32(Ped)
		LA40(Ped)
		LA43(Ped)
		LA45(Ped)
		LA48(Ped)
		LA50(Ped)
		LA57(Ped)
		LA65(Ped)
		LA62(Ped)
		LA64(Ped)
		LA69(Ped)
		LA86(Ped)
		LA95(Ped)
		KH1(Dir)	Anopheles dirus
		KH2(Dir)
		KH3(Dir)
		KH4(Dir)
		KH5(Dir)
		KH6(Dir)
		KH7(Dir)
		KH8(Dir)
		KH9(Dir)
		KH10(Dir)
		KH11(Dir)
		KH12(Dir)
		KH13(Dir)
		KH14(Dir)
		KH17(Dir)
		KH18(Dir)
		KH19(Dir)
		KH20(Dir)
		KH21(Dir)
		KH22(Dir)
		KH23(Dir)
