# Supplementary material for: Morphological and molecular identification reveals a high diversity of Anopheles species in the forest region of the Cambodia–Laos border
Source: Parasit Vectors. 2022 Mar 18;15:94. doi: 10.1186/s13071-022-05167-0 (PMC8933986; doi:10.1186/s13071-022-05167-0)
Supplement: Supplementary file 3 — Additional file 3: Table S3. Full list of the ITS2 and COII sequences of Anopheles spp. deposited in GenBank, with GenBank accession numbers and species. A total of 591 ITS2 sequences covering 12 species and 88 ITS2 sequences (haplotypes) used for phylogenetic analysis were elucidated in sheet 1, while a total of 873 COII sequences covering 13 species and 308 COII sequences (haplotypes) used for phylogenetic analysis were elucidated in sheet 2. [file 13071_2022_5167_MOESM3_ESM.xlsx]

## Sheet: ITS2
Full list of 591 ITS2 sequences extracted from GenBank		Full list of 88 ITS2 sequences (haplotypes) used for phylogenetic analysis
ID	Species	ID	Species
AB778786.1	Anopheles nigerrimus	AB778786.1	Anopheles nigerrimus
AB778785.1		AB778783.1
AB778784.1		KY000685.1
AB778783.1		AJ004942.2	Anopheles sinensis
AB778782.1		MG028961.1
AB778781.1		MG028951.1
AB778780.1		MG028938.1
AB778779.1		MG028937.1
AB778778.1		MG028935.1
AB778777.1		MG028934.1
AB778776.1		KU497634.1
AB778775.1		KJ462252.1
AB778774.1		GU384698.1
KY000685.1		GU384696.1
AB839815.1		GU384693.1
AB839814.1		AB826061.1	Anopheles argyropus
AB839813.1		AB826055.1
AB839812.1		AB826054.1
AB839811.1		AB839774.1
AB839810.1		JN654432.1	Anopheles nivipes
AB839809.1		EU650426.1
AB839808.1		FJ526623.1
AB839807.1		FJ526621.1
AB839806.1		AB777800.1	Anopheles nitidus
AB839805.1		AB777799.1
AB839804.1		AB839833.1
AB826115.1		MW647373.1	Anopheles tessellatus
AJ004942.2	Anopheles sinensis	MW647372.1
AB159603.1		MT623074.1
MG028992.1		EU650425.1
MG028991.1		AB731658.1	Anopheles vagus
MG028990.1		HQ873039.1
MG028989.1		JN710015.1
MG028988.1		MH844919.1
MG028987.1		MH845065.1
MG028986.1		MK491762.1
MG028985.1		MN203100.1
MG028984.1		MT623075.1
MG028983.1		MK881158.1	Anopheles kochi
MG028982.1		MK881155.1
MG028981.1		MK881154.1
MG028980.1		MK881153.1
MG028979.1		MK881152.1
MG028978.1		MK881146.1
MG028977.1		MK881143.1
MG028976.1		MK881142.1
MG028975.1		MK881139.1
MG028974.1		MK881138.1
MG028973.1		MK881136.1
MG028972.1		MT740910.1
MG028971.1		MT623061.1
MG028970.1		JN654438.1	Anopheles philippinensis
MG028969.1		JN643725.1
MG028968.1		GU373719.1
MG028967.1		DQ407724.1
MG028966.1		MK204641.1	Anopheles maculatus
MG028965.1		MK504472.1
MG028964.1		MK204642.1
MG028963.1		EF192272.1
MG028962.1		MK504466.1
MG028961.1		KJ462213.1
MG028960.1		KJ462207.1
MG028959.1		KJ462205.1
MG028958.1		AY549313.1
MG028957.1		KY000684.1
MG028956.1		KJ462204.1
MG028955.1		AF500073.1
MG028954.1		AF500072.1
MG028953.1		JN710013.1
MG028952.1		AB715039.1	Anopheles peditaeniatus
MG028951.1		KY677704.1
MG028950.1		KY677700.1
MG028949.1		KY677698.1
MG028948.1		KU312205.1
MG028947.1		KU312204.1
MG028946.1		KJ462261.1
MG028945.1		KJ462259.1
MG028944.1		KC769644.1
MG028943.1		HM488271.1
MG028942.1		HM488269.1
MG028941.1		KP298432.1	Anopheles dirus
MG028940.1		KP298431.1
MG028939.1		KP298430.1
MG028938.1		KP298428.1
MG028937.1		KP298427.1
MG028936.1		KP298424.1
MG028935.1		KP298420.1
MG028934.1		MW647457.1
MG028933.1
MG028932.1
MG028931.1
MG028930.1
MG028929.1
MG028928.1
MG028927.1
MG028926.1
MG028925.1
MG028924.1
MG028923.1
MF535218.1
MF535217.1
MF535216.1
MF535215.1
MF535214.1
MF535213.1
MF535212.1
MF535211.1
KC797399.1
KC797398.1
KC797397.1
KC797396.1
KU497636.1
KU497635.1
KU497634.1
EU789790.1
EU931614.1
EU931613.1
EU931612.1
EU931611.1
AY130474.1
AY130473.1
AY130472.1
AY130471.1
AY130470.1
AY130469.1
AY316156.1
AY316154.1
AF543861.1
MH796436.1
MH796435.1
MH796434.1
MH796433.1
MH796432.1
MH796431.1
MH796430.1
MH796429.1
MH796428.1
MH796427.1
KU312203.1
KU312202.1
KU312201.1
KU312200.1
KU312199.1
KU312198.1
KJ462253.1
KJ462252.1
KJ462251.1
KJ462250.1
KJ462249.1
AB826121.1
AB826120.1
KC769646.1
HM488259.1
HM488258.1
GU384700.1
GU384699.1
GU384698.1
GU384697.1
GU384696.1
GU384695.1
GU384694.1
GU384693.1
GU384692.1
GU384691.1
GQ161923.1
DQ177504.1
AY375465.1
AY375464.1
AY339278.1
AB826061.1	Anopheles argyropus
AB826060.1
AB826059.1
AB826058.1
AB826057.1
AB826056.1
AB826055.1
AB826054.1
AB826053.1
AB839780.1
AB839779.1
AB839778.1
AB839777.1
AB839776.1
AB839775.1
AB839774.1
AB839773.1
AB826113.1
JN654432.1	Anopheles nivipes
JN654431.1
JN654430.1
JN654429.1
JN654428.1
JN654427.1
JN654426.1
JN654425.1
JN654424.1
JN643727.1
DQ279442.1
DQ279441.1
DQ279440.1
DQ279439.1
DQ279438.1
DQ279437.1
DQ279436.1
DQ279435.1
DQ279434.1
EU650426.1
DQ013800.1
DQ013796.1
MT872792.1
JQ741975.1
FJ526624.1
FJ526623.1
FJ526622.1
FJ526621.1
FJ159607.1
EU919722.1
DQ336434.1
AB777800.1	Anopheles nitidus
AB777801.1
AB777802.1
AB839834.1
AB839835.1
AB839836.1
AB826116.1
AB777799.1
AB777798.1
AB777797.1
AB777796.1
AB777795.1
AB777794.1
AB777793.1
AB777792.1
AB777791.1
AB777790.1
AB777789.1
AB777788.1
AB777787.1
AB777786.1
AB777785.1
AB777784.1
AB777783.1
AB777782.1
AB839833.1
AB839832.1
AB839831.1
AB839830.1
AB839829.1
AB839828.1
AB839827.1
AB839826.1
AB839825.1
AB839824.1
AB839823.1
AB839822.1
AB839821.1
AB839820.1
AB839819.1
AB839818.1
AB839817.1
AB839816.1
MW647373.1	Anopheles tessellatus
MW647372.1
MT623074.1
MT623073.1
MT623072.1
EU650425.1
MT740905.1
MN203103.1
AB731657.1
AB731658.1	Anopheles vagus
EU919718.2
FJ457631.1
FJ654648.1
FJ654649.1
HQ873039.1
JN710015.1
MH844919.1
MH845065.1
MK491762.1
MN148586.1
MN148587.1
MN148588.1
MN148589.1
MN148590.1
MN203100.1
MN203101.1
MT623075.1
MT740902.1
MT740903.1
MT872798.1
MW314227.1
MW319822.1
MW647374.1
MW647375.1
MW647376.1
MW647377.1
MK881158.1	Anopheles kochi
MK881157.1
MK881156.1
MK881155.1
MK881154.1
MK881153.1
MK881152.1
MK881151.1
MK881150.1
MK881149.1
MK881148.1
MK881147.1
MK881146.1
MK881145.1
MK881144.1
MK881143.1
MK881142.1
MK881141.1
MK881140.1
MK881139.1
MK881138.1
MK881137.1
MK881136.1
MK881135.1
MT740910.1
MT623061.1
MT623060.1
MT623059.1
MN152988.1
MN152987.1
MN152986.1
MN152985.1
MN152984.1
EU650424.1
JN654438.1	Anopheles philippinensis
JN654437.1
JN654436.1
JN654435.1
JN654434.1
JN654433.1
JN643725.1
GU373719.1
DQ407724.1
DQ319187.1
FJ526619.1
FJ526618.1
FJ526617.1
FJ526616.1
FJ159606.1
MK204641.1	Anopheles maculatus
MK504472.1
MK504471.1
MK504473.1
MK504470.1
MK504474.1
MK204642.1
MK675654.1
MK204644.1
MK204643.1
MT740909.1
MK204645.1
MK659773.1
MK675653.1
MK204640.1
EF192272.1
MK659792.1
MK659780.1
MK204646.1
MK504475.1
MK204647.1
MK504466.1
KJ462211.1
MK204649.1
MK504469.1
MK504468.1
MK504465.1
MK504464.1
MK504463.1
MK504462.1
MK504461.1
MK504460.1
MK504459.1
MK504458.1
MK504457.1
MK504456.1
MK504455.1
MK504454.1
MK504453.1
KJ462223.1
KJ462219.1
KJ462217.1
KJ462215.1
KJ462213.1
KJ462210.1
KJ462209.1
KJ462207.1
KJ462206.1
KJ462205.1
AY549313.1
AF261950.2
MT623066.1
MT623065.1
MT623064.1
MT623063.1
MT623062.1
MK204648.1
MF535221.1
MF535220.1
MF535219.1
KY000684.1
JQ446438.1
JQ446437.1
JQ446436.1
JQ446435.1
JQ446434.1
JQ446433.1
JQ446432.1
JQ446431.1
JQ446430.1
JQ446429.1
JQ446428.1
KJ462222.1
KJ462221.1
KJ462220.1
KJ462218.1
KJ462216.1
KJ462214.1
KJ462212.1
KJ462208.1
KJ462204.1
KJ462203.1
DQ518619.1
DQ518618.1
DQ518617.1
DQ518616.1
DQ518615.1
AY803352.1
AY803351.1
AY803350.1
AY803349.1
AY803348.1
AY803347.1
AY803346.1
AY574193.1
AY491974.1
AF500073.1
AF500072.1
MT862759.1
MN148600.1
MN148599.1
MN148598.1
MN148597.1
MN148596.1
MK659798.1
MK659797.1
MK659796.1
MK659795.1
MK659794.1
MK659793.1
MK656100.1
MK656095.1
MK656096.1
KM669757.1
KM669756.1
KM669755.1
KM669754.1
KM669753.1
KM669752.1
JN710013.1
GQ500120.1
FJ526584.1
FJ526583.1
FJ526582.1
FJ526581.1
FJ526580.1
FJ526579.1
FJ526578.1
AB715039.1	Anopheles peditaeniatus
AB715038.1
AB715037.1
AB715036.1
AB715035.1
AB715034.1
AB715033.1
AB715032.1
AB715031.1
AB715030.1
AB715029.1
AB715028.1
AB715027.1
AB715026.1
AB715025.1
AB715024.1
AB715023.1
AB715022.1
AB715021.1
AB715020.1
AB715019.1
AB715018.1
AB715017.1
AB715016.1
AB715015.1
AB715014.1
AB715013.1
AB715012.1
AB715011.1
AB715010.1
AB715009.1
AB715008.1
AB715007.1
AB715006.1
AB715005.1
AB715004.1
AB715003.1
AB715002.1
AB715001.1
AB715000.1
AB714999.1
AB714998.1
AB714997.1
AB714996.1
AB714995.1
AB714994.1
AB714993.1
AB714992.1
AB714991.1
AB714990.1
AB714989.1
AB714988.1
AB714987.1
AB539063.1
AB539062.1
AB539061.1
AB539060.1
AB539059.1
AB539058.1
AB539057.1
AB539056.1
MF535198.1
MT740901.1
MT623069.1
MT623068.1
MT623067.1
MN203099.1
KY000687.1
KY677706.1
KY677705.1
KY677704.1
KY677700.1
KY677703.1
KY677702.1
KY677701.1
KY677699.1
KY677698.1
KU312209.1
KU312208.1
KU312207.1
KU312206.1
KU312205.1
KU312204.1
KJ462261.1
KJ462260.1
KJ462259.1
AB839845.1
AB839844.1
AB839843.1
AB839842.1
AB839841.1
AB839840.1
AB826118.1
KC769644.1
HM488271.1
HM488270.1
HM488269.1
AF543862.1
AY129958.1
KP298432.1	Anopheles dirus
KP298431.1
KP298430.1
KP298429.1
KP298428.1
KP298427.1
KP298426.1
KP298425.1
KP298424.1
KP298423.1
KP298422.1
KP298421.1
KP298420.1
KP298419.1
MW647457.1
MW647456.1
MW647455.1
U60410.1

## Sheet: COII
Full list of 873 COII sequences extracted from GenBank		Full list of 308 COII sequences (haplotypes) used for phylogenetic analysis
ID	Species	ID	Species
AB778812.1	Anopheles nigerrimus	AB778812.1	Anopheles nigerrimus
AB778811.1		AB778811.1
AB778810.1		AB778809.1
AB778809.1		AB778808.1
AB778808.1		AB778807.1
AB778807.1		AB778805.1
AB778806.1		AB778804.1
AB778805.1		KX840670.1	Anopheles sinensis
AB778804.1		KX840669.1
AB778803.1		KX840668.1
AB778802.1		KX840666.1
AB778801.1		KX840664.1
AB778800.1		KX840662.1
KX840670.1	Anopheles sinensis	KX840659.1
KX840669.1		EU931618.1
KX840668.1		AY130468.1
KX840667.1		AY130467.1
KX840666.1		AY953354.1
KX840665.1		AF325715.1
KX840664.1		JX070690.1
KX840663.1		JX070684.1
KX840662.1		JX070677.1
KX840661.1		JX070676.1
KX840660.1		MG816568.1
KX840659.1		MG816566.1
KX840658.1		MG816562.1
KX840655.1		MG816561.1
KX840654.1		MG816556.1
KX840653.1		MG816555.1
KX840652.1		MG816553.1
EU931618.1		MG816551.1
EU931617.1		MG816549.1
EU931616.1		MG816548.1
EU931615.1		MG816547.1
AY130468.1		MG816546.1
AY130467.1		MG816542.1
AY130466.1		MG816541.1
AY130465.1		MG816540.1
AY130464.1		MG816538.1
AY130463.1		MG816535.1
KJ617053.1		MG816534.1
AY953354.1		AB826101.1	Anopheles argyropus
AY255797.1		AB826098.1
AF325715.1		AB826096.1
JX070690.1		AB826095.1
JX070684.1		AB826094.1
JX070677.1		EU620673.1	Anopheles nivipes
JX070676.1		FJ526476.1
JX070675.1		FJ526474.1
AY753144.1		FJ526473.1
AY753143.1		FJ526472.1
MG816568.1		FJ526471.1
MG816567.1		KM025238.1
MG816566.1		KM025237.1
MG816565.1		KM025236.1
MG816564.1		KM025235.1
MG816563.1		KM025234.1
MG816562.1		KM025233.1
MG816561.1		KM025231.1
MG816560.1		KM025230.1
MG816559.1		KM025229.1
MG816558.1		KM025228.1
MG816557.1		KM025227.1
MG816556.1		KM025226.1
MG816555.1		KM025225.1
MG816554.1		KM025224.1
MG816553.1		KM025223.1
MG816552.1		KM025222.1
MG816551.1		KM025221.1
MG816550.1		KM025220.1
MG816549.1		KM025219.1
MG816548.1		KM025218.1
MG816547.1		KM025217.1
MG816546.1		KM025216.1
MG816544.1		KM025215.1
MG816543.1		KM025214.1
MG816542.1		KM025213.1
MG816541.1		KM025212.1
MG816540.1		KM025211.1
MG816539.1		KM025210.1
MG816538.1		KM025209.1
MG816537.1		KF830783.1	Anopheles barbirostris
MG816536.1		KF830780.1
MG816535.1		KF830779.1
MG816534.1		JX070720.1
MG816533.1		JX070683.1
MF322628.1		JX070681.1
AB826101.1	Anopheles argyropus	AB373945.1
AB826100.1		AB373946.1
AB826099.1		AB373947.1
AB826098.1		AB436073.1
AB826097.1		AB436069.1
AB826096.1		AB436067.1
AB826095.1		AB436064.1
AB826094.1		AB436062.1
AB826093.1		AB436061.1
EU620673.1	Anopheles nivipes	AB436060.1
FJ526476.1		AB436059.1
FJ526475.1		AB436055.1
FJ526474.1		AB436053.1
FJ526473.1		AB436052.1
FJ526472.1		AB436051.1
FJ526471.1		AB436046.1
KM025238.1		AB436045.1
KM025237.1		AB436041.1
KM025236.1		AB436040.1
KM025235.1		AB436035.1
KM025234.1		AB362246.1
KM025233.1		AB362244.1
KM025232.1		AB362243.1
KM025231.1		AB362241.1
KM025230.1		AB331597.1
KM025229.1		AB331596.1
KM025228.1		AB331595.1
KM025227.1		AB331592.1
KM025226.1		AB331591.1
KM025225.1		AB331590.1
KM025224.1		AB777833.1	Anopheles nitidus
KM025223.1		AB777832.1
KM025222.1		AB777831.1
KM025221.1		AB777830.1
KM025220.1		AB777829.1
KM025219.1		AB777828.1
KM025218.1		AB777827.1
KM025217.1		AB777826.1
KM025216.1		AB777825.1
KM025215.1		AB777834.1
KM025214.1		AB777844.1
KM025213.1		AB777843.1
KM025212.1		AB777842.1
KM025211.1		AB777841.1
KM025210.1		AB777840.1
KM025209.1		AB777838.1
KF830783.1	Anopheles barbirostris	AB777835.1
KF830782.1		AB777824.1
KF830781.1		U94315.1	Anopheles tessellatus
KF830780.1		JX070727.1
KF830779.1		EU620674.1
KF830778.1		AY948350.1
JX070720.1		AY948349.1
JX070683.1		AY948348.1
JX070682.1		JX070731.1	Anopheles vagus
JX070681.1		JX070730.1
AB373945.1		JX070694.1
AB373946.1		FJ457635.1
AB373947.1		FJ457634.1
AB436073.1		FJ457633.1
AB436072.1		FJ457632.1
AB436071.1		EU620676.1	Anopheles kochi
AB436070.1		AY948346.1
AB436069.1		AY948345.1
AB436068.1		AY948344.1
AB436067.1		U94303.1
AB436066.1		JX070710.1
AB436065.1		JX070709.1
AB436064.1		HQ404101.1	Anopheles philippinensis
AB436063.1		HQ404100.1
AB436062.1		GU373721.1
AB436061.1		FJ526470.1
AB436060.1		FJ526466.1
AB436059.1		FJ526465.1
AB436058.1		AM396750.1
AB436057.1		AM396748.1
AB436056.1		AM396747.1
AB436055.1		AM396742.1
AB436054.1		AM396737.1
AB436053.1		AM396736.1
AB436052.1		AM396735.1
AB436051.1		AM396732.1
AB436050.1		AM396727.1
AB436049.1		AM396725.1
AB436048.1		AM396721.1
AB436047.1		AM396716.1
AB436046.1		AM396706.1
AB436045.1		AM396701.1
AB436044.1		AM396700.1
AB436043.1		AM396697.1
AB436042.1		AM396696.1
AB436041.1		AM396693.1
AB436040.1		AM396690.1
AB436039.1		AM396687.1
AB436038.1		AM396683.1
AB436037.1		AM396679.1
AB436036.1		AM396677.1
AB436035.1		AM396673.1
AB362246.1		AM396672.1
AB362245.1		AM396670.1
AB362244.1		AM396668.1
AB362243.1		AM396667.1
AB362242.1		AM396666.1
AB362241.1		MN173620.1	Anopheles maculatus
AB331600.1		AF448470.1
AB331599.1		AF448469.1
AB331598.1		MK236371.1
AB331597.1		HQ404073.1
AB331596.1		HQ404071.1
AB331595.1		HQ404068.1
AB331594.1		HQ404067.1
AB331593.1		HQ404061.1
AB331592.1		HQ404058.1
AB331591.1		HQ404029.1
AB331590.1		HQ404024.1
AB331589.1		HQ404023.1
AB777833.1	Anopheles nitidus	HQ404020.1
AB777832.1		HQ404016.1
AB777831.1		HQ404006.1
AB777830.1		HQ404004.1
AB777829.1		HQ404003.1
AB777828.1		HQ403993.1
AB777827.1		HQ403985.1
AB777826.1		HQ403983.1
AB777825.1		HQ403969.1
AB777834.1		HQ403967.1
AB777844.1		HQ403960.1
AB777843.1		HQ403959.1
AB777842.1		HQ403955.1
AB777841.1		HQ403953.1
AB777840.1		HQ403936.1
AB777839.1		HQ403930.1
AB777838.1		HQ403925.1
AB777837.1		HQ403919.1
AB777836.1		FJ526413.1
AB777835.1		FJ526409.1
AB777824.1		FJ526406.1
U94315.1	Anopheles tessellatus	JX070726.1
JX070727.1		AB715145.1	Anopheles peditaeniatus
EU620674.1		AB715143.1
AY948350.1		AB715139.1
AY948349.1		AB715137.1
AY948348.1		AB715131.1
JX070731.1	Anopheles vagus	AB715128.1
JX070730.1		AB715103.1
JX070694.1		AB715102.1
FJ457635.1		AB715095.1
FJ457634.1		JX070719.1
FJ457633.1		JX070718.1
FJ457632.1		AF417743.1	Anopheles dirus
EU620676.1	Anopheles kochi	JX070696.1
AY948346.1		JX070695.1
AY948345.1		AJ877471.1	Anopheles dirus A
AY948344.1		AJ877470.1
U94303.1		AJ877460.1
JX070710.1		AJ877454.1
JX070709.1		AJ877449.1
JX070692.1		AJ877445.1
HQ404101.1	Anopheles philippinensis	AJ877444.1
HQ404100.1		AJ877439.1
FJ526470.1		AJ877438.1
FJ526469.1		AJ877435.1
FJ526468.1		AJ877434.1
FJ526467.1		AJ877433.1
FJ526466.1		AJ877428.1
FJ526465.1		AJ877423.1
AM396750.1		AJ877421.1
AM396749.1		AJ877420.1
AM396748.1		AJ877417.1
AM396747.1		AJ877410.1
AM396746.1		AJ877409.1
AM396745.1		AJ877400.1
AM396744.1		AJ877399.1
AM396743.1		AJ877398.1
AM396742.1		AJ877395.1
AM396741.1		AJ877393.1
AM396740.1		AJ877391.1
AM396739.1		AJ877388.1
AM396738.1		AJ877383.1
AM396737.1		AJ877382.1
AM396736.1		AJ877377.1
AM396735.1		AJ877362.1
AM396734.1		AJ877360.1
AM396733.1		AJ877358.1
AM396732.1		AJ877357.1
AM396731.1		AJ877355.1
AM396730.1		AJ877354.1
AM396729.1		AJ877349.1
AM396728.1		AJ877338.1
AM396727.1		AJ877318.1
AM396726.1		AJ877310.1
AM396725.1		AJ877576.1	Anopheles baimaii
AM396724.1		AJ877575.1
AM396723.1		AJ877572.1
AM396722.1		AJ877571.1
AM396721.1		AJ877569.1
AM396720.1		AJ877568.1
AM396719.1		AJ877567.1
AM396718.1		AJ877566.1
AM396717.1		AJ877565.1
AM396716.1		AJ877564.1
AM396715.1		AJ877562.1
AM396714.1		AJ877561.1
AM396713.1		AJ877560.1
AM396712.1		AJ877559.1
AM396711.1		AJ877554.1
AM396710.1		AJ877552.1
AM396709.1		AJ877551.1
AM396708.1		AJ877534.1
AM396707.1		AJ877529.1
AM396706.1		AJ877518.1
AM396705.1		AJ877504.1
AM396704.1		AJ877503.1
AM396703.1		AJ877502.1
AM396702.1		AJ877499.1
AM396701.1		AJ877496.1
AM396700.1		AJ877492.1
AM396699.1		AJ877491.1
AM396698.1		AJ877472.1
AM396697.1		AY948343.1
AM396696.1		AY948342.1
AM396695.1
AM396694.1
AM396693.1
AM396692.1
AM396691.1
AM396690.1
AM396689.1
AM396688.1
AM396687.1
AM396686.1
AM396685.1
AM396684.1
AM396683.1
AM396682.1
AM396681.1
AM396680.1
AM396679.1
AM396678.1
AM396677.1
AM396676.1
AM396675.1
AM396674.1
AM396673.1
AM396672.1
AM396671.1
AM396670.1
AM396669.1
AM396668.1
AM396667.1
AM396666.1
GU373721.1
MN173620.1	Anopheles maculatus
MN173619.1
AF448470.1
AF448469.1
AF448468.1
MK236371.1
MK236370.1
MK236369.1
MK236368.1
MK236367.1
MK236366.1
MK236365.1
HQ404075.1
HQ404074.1
HQ404073.1
HQ404072.1
HQ404071.1
HQ404070.1
HQ404069.1
HQ404068.1
HQ404067.1
HQ404066.1
HQ404065.1
HQ404064.1
HQ404063.1
HQ404062.1
HQ404061.1
HQ404060.1
HQ404059.1
HQ404058.1
HQ404057.1
HQ404056.1
HQ404055.1
HQ404054.1
HQ404053.1
HQ404052.1
HQ404051.1
HQ404050.1
HQ404049.1
HQ404048.1
HQ404047.1
HQ404046.1
HQ404045.1
HQ404044.1
HQ404043.1
HQ404042.1
HQ404041.1
HQ404040.1
HQ404039.1
HQ404038.1
HQ404037.1
HQ404036.1
HQ404035.1
HQ404034.1
HQ404033.1
HQ404032.1
HQ404031.1
HQ404030.1
HQ404029.1
HQ404028.1
HQ404027.1
HQ404026.1
HQ404025.1
HQ404024.1
HQ404023.1
HQ404022.1
HQ404021.1
HQ404020.1
HQ404019.1
HQ404018.1
HQ404017.1
HQ404016.1
HQ404015.1
HQ404014.1
HQ404013.1
HQ404012.1
HQ404011.1
HQ404010.1
HQ404009.1
HQ404008.1
HQ404007.1
HQ404006.1
HQ404005.1
HQ404004.1
HQ404003.1
HQ404002.1
HQ404001.1
HQ404000.1
HQ403999.1
HQ403998.1
HQ403997.1
HQ403996.1
HQ403995.1
HQ403994.1
HQ403993.1
HQ403992.1
HQ403991.1
HQ403990.1
HQ403989.1
HQ403988.1
HQ403987.1
HQ403986.1
HQ403985.1
HQ403984.1
HQ403983.1
HQ403982.1
HQ403981.1
HQ403980.1
HQ403979.1
HQ403978.1
HQ403977.1
HQ403976.1
HQ403975.1
HQ403974.1
HQ403973.1
HQ403972.1
HQ403971.1
HQ403970.1
HQ403969.1
HQ403968.1
HQ403967.1
HQ403966.1
HQ403965.1
HQ403964.1
HQ403963.1
HQ403962.1
HQ403961.1
HQ403960.1
HQ403959.1
HQ403958.1
HQ403957.1
HQ403956.1
HQ403955.1
HQ403954.1
HQ403953.1
HQ403952.1
HQ403951.1
HQ403950.1
HQ403949.1
HQ403948.1
HQ403947.1
HQ403946.1
HQ403945.1
HQ403944.1
HQ403943.1
HQ403942.1
HQ403941.1
HQ403940.1
HQ403939.1
HQ403938.1
HQ403937.1
HQ403936.1
HQ403935.1
HQ403934.1
HQ403933.1
HQ403932.1
HQ403931.1
HQ403930.1
HQ403929.1
HQ403928.1
HQ403927.1
HQ403926.1
HQ403925.1
HQ403924.1
HQ403923.1
HQ403922.1
HQ403921.1
HQ403920.1
HQ403919.1
HQ403918.1
HQ403917.1
HQ403916.1
HQ403915.1
HQ403914.1
FJ526421.1
FJ526420.1
FJ526419.1
FJ526418.1
FJ526417.1
FJ526416.1
FJ526415.1
FJ526414.1
FJ526413.1
FJ526412.1
FJ526411.1
FJ526410.1
FJ526409.1
FJ526408.1
FJ526407.1
FJ526406.1
JX070726.1
AJ512750.1
AB715145.1	Anopheles peditaeniatus
AB715144.1
AB715143.1
AB715142.1
AB715141.1
AB715140.1
AB715139.1
AB715138.1
AB715137.1
AB715136.1
AB715135.1
AB715134.1
AB715133.1
AB715132.1
AB715131.1
AB715130.1
AB715129.1
AB715128.1
AB715127.1
AB715126.1
AB715125.1
AB715124.1
AB715123.1
AB715122.1
AB715121.1
AB715120.1
AB715119.1
AB715118.1
AB715117.1
AB715116.1
AB715115.1
AB715114.1
AB715113.1
AB715112.1
AB715111.1
AB715110.1
AB715109.1
AB715108.1
AB715107.1
AB715106.1
AB715105.1
AB715104.1
AB715103.1
AB715102.1
AB715101.1
AB715100.1
AB715099.1
AB715098.1
AB715097.1
AB715096.1
AB715095.1
AB715094.1
AB715093.1
AB539079.1
AB539078.1
AB539077.1
AB539076.1
AB539075.1
AB539074.1
AB539073.1
AB539072.1
JX070719.1
JX070718.1
JX070717.1
JX070691.1
AF417743.1	Anopheles dirus
JX070696.1
JX070695.1
KF431905.1
AJ877471.1	Anopheles dirus A
AJ877470.1
AJ877469.1
AJ877468.1
AJ877461.1
AJ877460.1
AJ877459.1
AJ877458.1
AJ877457.1
AJ877455.1
AJ877454.1
AJ877453.1
AJ877452.1
AJ877451.1
AJ877450.1
AJ877449.1
AJ877448.1
AJ877447.1
AJ877446.1
AJ877445.1
AJ877444.1
AJ877441.1
AJ877440.1
AJ877439.1
AJ877438.1
AJ877437.1
AJ877436.1
AJ877435.1
AJ877434.1
AJ877433.1
AJ877432.1
AJ877431.1
AJ877430.1
AJ877429.1
AJ877428.1
AJ877427.1
AJ877426.1
AJ877425.1
AJ877424.1
AJ877423.1
AJ877422.1
AJ877421.1
AJ877420.1
AJ877419.1
AJ877418.1
AJ877417.1
AJ877416.1
AJ877415.1
AJ877414.1
AJ877413.1
AJ877412.1
AJ877411.1
AJ877410.1
AJ877409.1
AJ877408.1
AJ877407.1
AJ877406.1
AJ877402.1
AJ877401.1
AJ877400.1
AJ877399.1
AJ877398.1
AJ877397.1
AJ877396.1
AJ877395.1
AJ877393.1
AJ877392.1
AJ877391.1
AJ877390.1
AJ877389.1
AJ877388.1
AJ877387.1
AJ877386.1
AJ877385.1
AJ877384.1
AJ877383.1
AJ877382.1
AJ877381.1
AJ877380.1
AJ877379.1
AJ877378.1
AJ877377.1
AJ877376.1
AJ877375.1
AJ877368.1
AJ877367.1
AJ877366.1
AJ877365.1
AJ877364.1
AJ877363.1
AJ877362.1
AJ877361.1
AJ877360.1
AJ877359.1
AJ877358.1
AJ877357.1
AJ877356.1
AJ877355.1
AJ877354.1
AJ877352.1
AJ877351.1
AJ877350.1
AJ877349.1
AJ877348.1
AJ877347.1
AJ877346.1
AJ877345.1
AJ877344.1
AJ877343.1
AJ877342.1
AJ877341.1
AJ877340.1
AJ877339.1
AJ877338.1
AJ877337.1
AJ877336.1
AJ877335.1
AJ877334.1
AJ877333.1
AJ877332.1
AJ877325.1
AJ877324.1
AJ877323.1
AJ877322.1
AJ877321.1
AJ877320.1
AJ877319.1
AJ877318.1
AJ877317.1
AJ877316.1
AJ877315.1
AJ877314.1
AJ877313.1
AJ877312.1
AJ877311.1
AJ877310.1
AJ877309.1
AJ512751.1
AY948341.1
AJ877577.1	Anopheles baimaii
AJ877576.1
AJ877575.1
AJ877574.1
AJ877573.1
AJ877572.1
AJ877571.1
AJ877570.1
AJ877569.1
AJ877568.1
AJ877567.1
AJ877566.1
AJ877565.1
AJ877564.1
AJ877563.1
AJ877562.1
AJ877561.1
AJ877560.1
AJ877559.1
AJ877558.1
AJ877557.1
AJ877556.1
AJ877555.1
AJ877554.1
AJ877553.1
AJ877552.1
AJ877551.1
AJ877550.1
AJ877549.1
AJ877548.1
AJ877547.1
AJ877546.1
AJ877545.1
AJ877544.1
AJ877543.1
AJ877542.1
AJ877541.1
AJ877540.1
AJ877539.1
AJ877538.1
AJ877537.1
AJ877536.1
AJ877535.1
AJ877534.1
AJ877533.1
AJ877532.1
AJ877531.1
AJ877530.1
AJ877529.1
AJ877528.1
AJ877527.1
AJ877526.1
AJ877525.1
AJ877524.1
AJ877523.1
AJ877522.1
AJ877521.1
AJ877520.1
AJ877519.1
AJ877518.1
AJ877517.1
AJ877516.1
AJ877515.1
AJ877514.1
AJ877513.1
AJ877512.1
AJ877511.1
AJ877510.1
AJ877509.1
AJ877508.1
AJ877507.1
AJ877506.1
AJ877505.1
AJ877504.1
AJ877503.1
AJ877502.1
AJ877501.1
AJ877500.1
AJ877499.1
AJ877498.1
AJ877497.1
AJ877496.1
AJ877495.1
AJ877494.1
AJ877493.1
AJ877492.1
AJ877491.1
AJ877490.1
AJ877489.1
AJ877488.1
AJ877487.1
AJ877486.1
AJ877485.1
AJ877484.1
AJ877483.1
AJ877482.1
AJ877481.1
AJ877480.1
AJ877479.1
AJ877478.1
AJ877477.1
AJ877476.1
AJ877475.1
AJ877474.1
AJ877473.1
AJ877472.1
AJ877467.1
AJ877466.1
AJ877465.1
AJ877464.1
AJ877463.1
AJ877462.1
AJ877456.1
AJ877443.1
AJ877442.1
AJ877405.1
AJ877404.1
AJ877403.1
AJ877394.1
AJ877374.1
AJ877373.1
AJ877372.1
AJ877371.1
AJ877370.1
AJ877369.1
AJ877353.1
AJ877331.1
AJ877330.1
AJ877329.1
AJ877328.1
AJ877327.1
AJ877326.1
AY948343.1
AY948342.1
